# Supplementary material for: Consequences of Poverty on Economic Decision-Making: Assessing the Verisimilitude of the Cognitive Mechanism
Source: Front Psychol. 2020 Feb 13;11:171. doi: 10.3389/fpsyg.2020.00171 (PMC7031509; doi:10.3389/fpsyg.2020.00171)
Supplement: Supplementary file 1 [file Data_Sheet_1.ZIP]

Archive with 10 entries (9 files):
- code and data/
- __MACOSX/._code and data
- code and data/code.R
- __MACOSX/code and data/._code.R
- code and data/fullDataExp.csv
- __MACOSX/code and data/._fullDataExp.csv
- code and data/fullDataMonetary.csv
- __MACOSX/code and data/._fullDataMonetary.csv
- code and data/fullDataConf.csv
- __MACOSX/code and data/._fullDataConf.csv
