# Supplementary material for: Consequences of Poverty on Economic Decision-Making: Assessing the Verisimilitude of the Cognitive Mechanism
Source: Front Psychol. 2020 Feb 13;11:171. doi: 10.3389/fpsyg.2020.00171 (PMC7031509; doi:10.3389/fpsyg.2020.00171)
Supplement: Supplementary file 1 [file Data_Sheet_1.ZIP › code and data/code.R]

# Libraries ---------------------------------------------------------------

library(dplyr)
library(psych)
library(lavaan)
library(kableExtra)
library(knitr)
library(tidyr)


# Load data ---------------------------------------------------------------

rm(list = ls())

setwd() ##Set your working directory

dataS1 <- read.csv2("fullDataExp.csv")
dataS2 <- read.csv2("fullDataConf.csv")
dataS3 <- read.csv2("fullDataMonetary.csv")

dataS1$houseInc <- dataS1$houseInc / 100
dataS2$houseInc <- dataS2$houseInc / 100
dataS3$houseInc <- dataS3$houseInc/ 100

# Descriptives and reliabilities ------------------------------------------------------------

describe(select(dataS1, houseInc, SES, ECO, povertyMe, NEG, STRESS,
                WM, selfC, CR, TD, RR, RL, FL))
describe(select(dataS2, houseInc, SES, ECO, povertyMe, NEG, STRESS,
                WM, selfC, CR, TD, RR, RL, IMCQ, FL))
describe(select(dataS3, houseInc, subjPoverty, STRESS,
                WM, selfC, CR, TD, TD3, FL))

omega(select(dataS1, eco1 : eco6), nfactors = 1, poly = TRUE) 
omega(select(dataS2, eco1 : eco6), nfactors = 1, poly = TRUE) 
omega(select(dataS3, eco1 : eco3), nfactors = 1, poly = FALSE) 

omega(select(dataS1, na1 : na10), nfactors = 1, poly = TRUE) 
omega(select(dataS2, na1 : na10), nfactors = 1, poly = TRUE)

omega(select(dataS1, str1 : str10), nfactors = 1, poly = TRUE) 
omega(select(dataS2, str1 : str10), nfactors = 1, poly = TRUE)
omega(select(dataS3, str1 : str10), nfactors = 1, poly = TRUE) 

omega(select(dataS1, wm1 : wm10), nfactors = 1, poly = TRUE) 
omega(select(dataS2, wm1 : wm9), nfactors = 1, poly = TRUE)
omega(select(dataS3, wm1 : wm8), nfactors = 1, poly = TRUE)

omega(select(dataS1, sc1 : sc13), nfactors = 1, poly = TRUE) 
omega(select(dataS2, sc1 : sc13), nfactors = 1, poly = TRUE)
omega(select(dataS3, sc1 : sc13), nfactors = 1, poly = TRUE)

omega(select(dataS1, crt1 : crt6), nfactors = 1, poly = TRUE) 
omega(select(dataS2, crt1 : crt6), nfactors = 1, poly = TRUE)
omega(select(dataS3, crt1 : crt6), nfactors = 1, poly = TRUE)

omega(select(dataS1, fl1 : fl6), nfactors = 1, poly = TRUE) 
omega(select(dataS2, fl1 : fl8), nfactors = 1, poly = TRUE)
omega(select(dataS3, fl1 : fl6, fl8), nfactors = 1, poly = TRUE)


# CFAs on Study 1 (exploratory dataset) -----------------------------------

##Subjective poverty##
subjPoverty <- 'subjPoverty =~ SES + ECO + povertyMe'
fittedSubjPoverty <- cfa(subjPoverty, dataS1, meanstructure = TRUE,
                         std.lv = TRUE, mimic = "Mplus", estimator = "WLSMV",
                         test = "Satterthwaite", orthogonal = FALSE,
                         bootstrap = 5000,
                         ordered = c("SES", "ECO", "povertyMe"))
fitmeasures(fittedSubjPoverty, 
            c("chisq.scaled", "df.scaled", "pvalue.scaled", 
              "cfi.scaled", "tli.scaled", 
              "rmsea.scaled", "rmsea.ci.lower.scaled", "rmsea.ci.upper.scaled", "srmr"))
summary(fittedSubjPoverty, fit.measures = TRUE, standardize = TRUE, rsquare = TRUE)
residuals(fittedSubjPoverty)$cov

##Negative affect##
NEG <- 'NEG =~ na1 + na2 + na3 + na4 + na5 + na6 + na7 + na8 + na9 + na10'
fittedNeg <- cfa(NEG, dataS1, meanstructure = TRUE,
                 std.lv = TRUE, mimic = "Mplus", estimator = "WLSMV",
                 test = "Satterthwaite", orthogonal = FALSE,
                 bootstrap = 5000,
                 ordered = c("na1", "na2", "na3", "na4", "na5", 
                             "na6", "na7", "na8", "na9", "na10"))
fitmeasures(fittedNeg, 
            c("chisq.scaled", "df.scaled", "pvalue.scaled", 
              "cfi.scaled", "tli.scaled", 
              "rmsea.scaled", "rmsea.ci.lower.scaled", "rmsea.ci.upper.scaled", "srmr"))
summary(fittedNeg, fit.measures = TRUE, standardize = TRUE, rsquare = TRUE)
residuals(fittedNeg)$cov
modindices(fittedNeg)[order(-modindices(fittedNeg)$mi), ]
##Drop na3, na5, na7

NEG <- 'NEG =~ na1 + na2 + na4 + na6 + na8 + na9 + na10
        na2 ~~ na6
        na9 ~~ na10
        na1 ~~ na9
        na4 ~~ na10
'
fittedNeg <- cfa(NEG, dataS1, meanstructure = TRUE,
                 std.lv = TRUE, mimic = "Mplus", estimator = "WLSMV",
                 test = "Satterthwaite", orthogonal = FALSE,
                 bootstrap = 5000,
                 ordered = c("na1", "na2", "na4", "na6", "na8", "na9", "na10"))
fitmeasures(fittedNeg, 
            c("chisq.scaled", "df.scaled", "pvalue.scaled", 
              "cfi.scaled", "tli.scaled", 
              "rmsea.scaled", "rmsea.ci.lower.scaled", "rmsea.ci.upper.scaled", "srmr"))
summary(fittedNeg, fit.measures = TRUE, standardize = TRUE, rsquare = TRUE)
residuals(fittedNeg)$cov
modindices(fittedNeg)[order(-modindices(fittedNeg)$mi), ]

##Stress##
STRESS <- 'STRESS =~ str1 + str2 + str3 + str4 + str5 + str6 + str7 + str8 + str9 + str10'
fittedStress <- cfa(STRESS, dataS1, meanstructure = TRUE,
                    std.lv = TRUE, mimic = "Mplus", estimator = "WLSMV",
                    test = "Satterthwaite", orthogonal = FALSE,
                    bootstrap = 5000,
                    ordered = c("str1", "str2", "str3", "str4", "str5",
                                "str6", "str7", "str8", "str9", "str10"))
fitmeasures(fittedStress, 
            c("chisq.scaled", "df.scaled", "pvalue.scaled", 
              "cfi.scaled", "tli.scaled", 
              "rmsea.scaled", "rmsea.ci.lower.scaled", "rmsea.ci.upper.scaled", "srmr"))
residuals(fittedStress)$cov
summary(fittedStress, fit.measures = TRUE, standardize = TRUE, rsquare = TRUE)
modindices(fittedStress)[order(-modindices(fittedStress)$mi), ]
##Drop str4, str7

STRESS <- 'STRESS =~  str2 + str3 + str6 + str8 + str9 + str10'
fittedStress <- cfa(STRESS, dataS1, meanstructure = TRUE,
                    std.lv = TRUE, mimic = "Mplus", estimator = "WLSMV",
                    test = "Satterthwaite", orthogonal = FALSE,
                    bootstrap = 5000,
                    ordered = c("str2", "str3", "str6", "str8", "str9", "str10"))
fitmeasures(fittedStress, 
            c("chisq.scaled", "df.scaled", "pvalue.scaled", 
              "cfi.scaled", "tli.scaled", 
              "rmsea.scaled", "rmsea.ci.lower.scaled", "rmsea.ci.upper.scaled", "srmr"))
summary(fittedStress, fit.measures = TRUE, standardize = TRUE, rsquare = TRUE)

residuals(fittedStress)$cov
modindices(fittedStress)[order(-modindices(fittedStress)$mi), ]
##Drop str1, str4, str5, str7

##Working memory##
WM <- 'WM =~ wm1 + wm2 + wm3 + wm4 + wm5 + wm6 + wm7 + wm8 + wm9 + wm10'
fittedWM <- cfa(WM, dataS1, meanstructure = TRUE,
                std.lv = TRUE, mimic = "Mplus", estimator = "WLSMV",
                test = "Satterthwaite", orthogonal = FALSE,
                bootstrap = 5000,
                ordered = c("wm1", "wm2", "wm3", "wm4", "wm5",
                            "wm6", "wm7", "wm8", "wm9", "wm10"))
fitmeasures(fittedWM, 
            c("chisq.scaled", "df.scaled", "pvalue.scaled", 
              "cfi.scaled", "tli.scaled", 
              "rmsea.scaled", "rmsea.ci.lower.scaled", "rmsea.ci.upper.scaled", "srmr"))
summary(fittedWM, fit.measures = TRUE, standardize = TRUE, rsquare = TRUE)
residuals(fittedWM)$cov
##Drop wm1, wm2, wm3

WM <- 'WM =~ wm4 + wm5 + wm6 + wm7 + wm8 + wm9 + wm10'
fittedWM <- cfa(WM, dataS1, meanstructure = TRUE,
                std.lv = TRUE, mimic = "Mplus", estimator = "WLSMV",
                test = "Satterthwaite", orthogonal = FALSE,
                bootstrap = 5000,
                ordered = c("wm4", "wm5", "wm6", "wm7", "wm8", "wm9", "wm10"))
fitmeasures(fittedWM, 
            c("chisq.scaled", "df.scaled", "pvalue.scaled", 
              "cfi.scaled", "tli.scaled", 
              "rmsea.scaled", "rmsea.ci.lower.scaled", "rmsea.ci.upper.scaled", "srmr"))
summary(fittedWM, fit.measures = TRUE, standardize = TRUE, rsquare = TRUE)
residuals(fittedWM)$cov
modindices(fittedWM)[order(-modindices(fittedWM)$mi), ]

##Self-control##
SELFC <- 'SELFC =~ sc1 + sc2 + sc3 + sc4 + sc5 + sc6 + sc7 + sc8 + sc9 + sc10 + sc11 + sc12 + sc13'
fittedSelfC <- cfa(SELFC, dataS1, meanstructure = TRUE,
                   std.lv = TRUE, mimic = "Mplus", estimator = "WLSMV",
                   test = "Satterthwaite", orthogonal = FALSE,
                   bootstrap = 5000,
                   ordered = c("sc1", "sc2", "sc3", "sc4", "sc5", "sc6", "sc7",
                               "sc8", "sc9", "sc10", "sc11", "sc12", "sc13"))
fitmeasures(fittedSelfC, 
            c("chisq.scaled", "df.scaled", "pvalue.scaled", 
              "cfi.scaled", "tli.scaled", 
              "rmsea.scaled", "rmsea.ci.lower.scaled", "rmsea.ci.upper.scaled", "srmr"))
summary(fittedSelfC, fit.measures = TRUE, standardize = TRUE, rsquare = TRUE)
residuals(fittedSelfC)$cov
modindices(fittedSelfC)[order(-modindices(fittedSelfC)$mi), ]
##Drop sc1, sc6

SELFC <- 'SELFC =~ sc3 + sc4 + sc5 + sc7 +  sc9 + sc10 + sc11 + sc13
          sc3 ~~ sc7
'
fittedSelfC <- cfa(SELFC, dataS1, meanstructure = TRUE,
                   std.lv = TRUE, mimic = "Mplus", estimator = "WLSMV",
                   test = "Satterthwaite", orthogonal = FALSE,
                   bootstrap = 5000,
                   ordered = c("sc3", "sc4", "sc5", "sc7", "sc9", 
                               "sc10", "sc11", "sc13"))
fitmeasures(fittedSelfC, 
            c("chisq.scaled", "df.scaled", "pvalue.scaled", 
              "cfi.scaled", "tli.scaled", 
              "rmsea.scaled", "rmsea.ci.lower.scaled", "rmsea.ci.upper.scaled", "srmr"))
summary(fittedSelfC, fit.measures = TRUE, standardize = TRUE, rsquare = TRUE)
residuals(fittedSelfC)$cov
modindices(fittedSelfC)[order(-modindices(fittedSelfC)$mi), ]
##Drop sc1, sc2, sc6, sc8, sc12

##Cogntivie reflection##
CR <- 'CR =~ crt1 + crt2 + crt3 + crt4 + crt5 + crt6'
fittedCR<- cfa(CR, dataS1, meanstructure = TRUE,
               std.lv = TRUE, mimic = "Mplus", estimator = "WLSMV",
               test = "Satterthwaite", orthogonal = FALSE,
               bootstrap = 5000,
               ordered = c("crt1", "crt2", "crt3", "crt4", "crt5", "crt6"))
fitmeasures(fittedCR, 
            c("chisq.scaled", "df.scaled", "pvalue.scaled", 
              "cfi.scaled", "tli.scaled", 
              "rmsea.scaled", "rmsea.ci.lower.scaled", "rmsea.ci.upper.scaled", "srmr"))
summary(fittedCR, fit.measures = TRUE, standardize = TRUE, rsquare = TRUE)
residuals(fittedCR)$cov
modindices(fittedCR)[order(-modindices(fittedCR)$mi), ]

##Financial literacy##
FL <- 'FL =~ fl1 + fl2 + fl3 + fl4 + fl5 + fl6'
fittedFL <- cfa(FL, dataS1, meanstructure = TRUE,
                std.lv = TRUE, mimic = "Mplus", estimator = "WLSMV",
                test = "Satterthwaite", orthogonal = FALSE,
                bootstrap = 5000,
                ordered = c("fl1", "fl2", "fl3", "fl4", "fl5", "fl6"))
fitmeasures(fittedFL, 
            c("chisq.scaled", "df.scaled", "pvalue.scaled", 
              "cfi.scaled", "tli.scaled", 
              "rmsea.scaled", "rmsea.ci.lower.scaled", "rmsea.ci.upper.scaled", "srmr"))
summary(fittedFL, fit.measures = T, standardize = T, rsquare = T)
residuals(fittedFL)$cov
modindices(fittedFL)[order(-modindices(fittedFL)$mi), ]


# CFAs on Study 2 (confirmatory dataset) ----------------------------------

##Subjective poverty##
subjPoverty <- 'subjPoverty =~ SES + ECO + povertyMe'
fittedSubjPoverty <- cfa(subjPoverty, dataS2, meanstructure = TRUE,
                         std.lv = TRUE, mimic = "Mplus", estimator = "WLSMV",
                         test = "Satterthwaite", orthogonal = FALSE,
                         bootstrap = 5000,
                         ordered = c("SES", "ECO", "povertyMe"))
fitmeasures(fittedSubjPoverty, 
            c("chisq.scaled", "df.scaled", "pvalue.scaled", 
              "cfi.scaled", "tli.scaled", 
              "rmsea.scaled", "rmsea.ci.lower.scaled", "rmsea.ci.upper.scaled", "srmr"))
summary(fittedSubjPoverty, fit.measures = TRUE, standardize = TRUE, rsquare = TRUE)
residuals(fittedSubjPoverty)$cov

##Negative affect##
NEG <- 'NEG =~ na1 + na2 + na3 + na4 + na5 + na6 + na7 + na8 + na9 + na10'
fittedNeg <- cfa(NEG, dataS2, meanstructure = TRUE,
                 std.lv = TRUE, mimic = "Mplus", estimator = "WLSMV",
                 test = "Satterthwaite", orthogonal = FALSE,
                 bootstrap = 5000,
                 ordered = c("na1", "na2", "na3", "na4", "na5", 
                             "na6", "na7", "na8", "na9", "na10"))
fitmeasures(fittedNeg, 
            c("chisq.scaled", "df.scaled", "pvalue.scaled", 
              "cfi.scaled", "tli.scaled", 
              "rmsea.scaled", "rmsea.ci.lower.scaled", "rmsea.ci.upper.scaled", "srmr"))
summary(fittedNeg, fit.measures = TRUE, standardize = TRUE, rsquare = TRUE)
residuals(fittedNeg)$cov
modindices(fittedNeg)[order(-modindices(fittedNeg)$mi), ]
##Drop na3, na5, na7

NEG <- 'NEG =~ na1 + na2 + na4 + na6 + na8 + na9 + na10
        na2 ~~ na6
        na9 ~~ na10
        na1 ~~ na9
        na4 ~~ na10
'
fittedNeg <- cfa(NEG, dataS2, meanstructure = TRUE,
                 std.lv = TRUE, mimic = "Mplus", estimator = "WLSMV",
                 test = "Satterthwaite", orthogonal = FALSE,
                 bootstrap = 5000,
                 ordered = c("na1", "na2", "na4", "na6", "na8", "na9", "na10"))
fitmeasures(fittedNeg, 
            c("chisq.scaled", "df.scaled", "pvalue.scaled", 
              "cfi.scaled", "tli.scaled", 
              "rmsea.scaled", "rmsea.ci.lower.scaled", "rmsea.ci.upper.scaled", "srmr"))
summary(fittedNeg, fit.measures = TRUE, standardize = TRUE, rsquare = TRUE)
residuals(fittedNeg)$cov
modindices(fittedNeg)[order(-modindices(fittedNeg)$mi), ]

##Stress##
STRESS <- 'STRESS =~ str1 + str2 + str3 + str4 + str5 + str6 + str7 + str8 + str9 + str10'
fittedStress <- cfa(STRESS, dataS2, meanstructure = TRUE,
                    std.lv = TRUE, mimic = "Mplus", estimator = "WLSMV",
                    test = "Satterthwaite", orthogonal = FALSE,
                    bootstrap = 5000,
                    ordered = c("str1", "str2", "str3", "str4", "str5",
                                "str6", "str7", "str8", "str9", "str10"))
fitmeasures(fittedStress, 
            c("chisq.scaled", "df.scaled", "pvalue.scaled", 
              "cfi.scaled", "tli.scaled", 
              "rmsea.scaled", "rmsea.ci.lower.scaled", "rmsea.ci.upper.scaled", "srmr"))
residuals(fittedStress)$cov
summary(fittedStress, fit.measures = TRUE, standardize = TRUE, rsquare = TRUE)
modindices(fittedStress)[order(-modindices(fittedStress)$mi), ]
##Drop str4, str7

STRESS <- 'STRESS =~  str2 + str3 + str6 + str8 + str9 + str10'
fittedStress <- cfa(STRESS, dataS2, meanstructure = TRUE,
                    std.lv = TRUE, mimic = "Mplus", estimator = "WLSMV",
                    test = "Satterthwaite", orthogonal = FALSE,
                    bootstrap = 5000,
                    ordered = c("str2", "str3", "str6", "str8", "str9", "str10"))
fitmeasures(fittedStress, 
            c("chisq.scaled", "df.scaled", "pvalue.scaled", 
              "cfi.scaled", "tli.scaled", 
              "rmsea.scaled", "rmsea.ci.lower.scaled", "rmsea.ci.upper.scaled", "srmr"))
summary(fittedStress, fit.measures = TRUE, standardize = TRUE, rsquare = TRUE)
residuals(fittedStress)$cov
modindices(fittedStress)[order(-modindices(fittedStress)$mi), ]
##Drop str1, str4, str5, str7

##Working memory##
WM <- 'WM =~ wm1 + wm2 + wm3 + wm4 + wm5 + wm6 + wm7 + wm8 + wm9'
fittedWM <- cfa(WM, dataS2, meanstructure = TRUE,
                std.lv = TRUE, mimic = "Mplus", estimator = "WLSMV",
                test = "Satterthwaite", orthogonal = FALSE,
                bootstrap = 5000,
                ordered = c("wm1", "wm2", "wm3", "wm4", "wm5",
                            "wm6", "wm7", "wm8", "wm9", "wm10"))
fitmeasures(fittedWM, 
            c("chisq.scaled", "df.scaled", "pvalue.scaled", 
              "cfi.scaled", "tli.scaled", 
              "rmsea.scaled", "rmsea.ci.lower.scaled", "rmsea.ci.upper.scaled", "srmr"))
summary(fittedWM, fit.measures = TRUE, standardize = TRUE, rsquare = TRUE)
residuals(fittedWM)$cov
##Drop wm1, wm2, wm3

##Working memory
WM <- 'WM =~ wm4 + wm5 + wm6 + wm7 + wm8 + wm9'
fittedWM <- cfa(WM, dataS2, meanstructure = TRUE,
                std.lv = TRUE, mimic = "Mplus", estimator = "WLSMV",
                test = "Satterthwaite", orthogonal = FALSE,
                bootstrap = 5000,
                ordered = c("wm4", "wm5", "wm6", "wm7", "wm8", "wm9", "wm10"))
fitmeasures(fittedWM, 
            c("chisq.scaled", "df.scaled", "pvalue.scaled", 
              "cfi.scaled", "tli.scaled", 
              "rmsea.scaled", "rmsea.ci.lower.scaled", "rmsea.ci.upper.scaled", 
              "srmr", "pnfi", "bic"))
summary(fittedWM, fit.measures = TRUE, standardize = TRUE, rsquare = TRUE)
residuals(fittedWM)$cov
modindices(fittedWM)[order(-modindices(fittedWM)$mi), ]

##Self-control##
SELFC <- 'SELFC =~ sc1 + sc2 + sc3 + sc4 + sc5 + sc6 + sc7 + sc8 + sc9 + sc10 + sc11 + sc12 + sc13'
fittedSelfC <- cfa(SELFC, dataS2, meanstructure = TRUE,
                   std.lv = TRUE, mimic = "Mplus", estimator = "WLSMV",
                   test = "Satterthwaite", orthogonal = FALSE,
                   bootstrap = 5000,
                   ordered = c("sc1", "sc2", "sc3", "sc4", "sc5", "sc6", "sc7",
                               "sc8", "sc9", "sc10", "sc11", "sc12", "sc13"))
fitmeasures(fittedSelfC, 
            c("chisq.scaled", "df.scaled", "pvalue.scaled", 
              "cfi.scaled", "tli.scaled", 
              "rmsea.scaled", "rmsea.ci.lower.scaled", "rmsea.ci.upper.scaled", "srmr"))
summary(fittedSelfC, fit.measures = TRUE, standardize = TRUE, rsquare = TRUE)
residuals(fittedSelfC)$cov
modindices(fittedSelfC)[order(-modindices(fittedSelfC)$mi), ]
##Drop sc1, sc6

SELFC <- 'SELFC =~ sc3 + sc4 + sc5 + sc7 + sc9 + sc10 + sc11 + sc13
          sc3 ~~ sc7
'
fittedSelfC <- cfa(SELFC, dataS2, meanstructure = TRUE,
                   std.lv = TRUE, mimic = "Mplus", estimator = "WLSMV",
                   test = "Satterthwaite", orthogonal = FALSE,
                   bootstrap = 5000,
                   ordered = c("sc3", "sc4", "sc5", "sc7", "sc9", 
                               "sc10", "sc11", "sc13"))
fitmeasures(fittedSelfC, 
            c("chisq.scaled", "df.scaled", "pvalue.scaled", 
              "cfi.scaled", "tli.scaled", 
              "rmsea.scaled", "rmsea.ci.lower.scaled", "rmsea.ci.upper.scaled", "srmr"))
summary(fittedSelfC, fit.measures = TRUE, standardize = TRUE, rsquare = TRUE)
residuals(fittedSelfC)$cov
modindices(fittedSelfC)[order(-modindices(fittedSelfC)$mi), ]
##Drop sc1, sc2, sc6, sc8, sc12

##Cogntivie reflection##
CR <- 'CR =~ crt1 + crt2 + crt3 + crt4 + crt5 + crt6'
fittedCR<- cfa(CR, dataS2, meanstructure = TRUE,
               std.lv = TRUE, mimic = "Mplus", estimator = "WLSMV",
               test = "Satterthwaite", orthogonal = FALSE,
               bootstrap = 5000,
               ordered = c("crt1", "crt2", "crt3", "crt4", "crt5", "crt6"))
fitmeasures(fittedCR, 
            c("chisq.scaled", "df.scaled", "pvalue.scaled", 
              "cfi.scaled", "tli.scaled", 
              "rmsea.scaled", "rmsea.ci.lower.scaled", "rmsea.ci.upper.scaled", "srmr"))
summary(fittedCR, fit.measures = TRUE, standardize = TRUE, rsquare = TRUE)
residuals(fittedCR)$cov
modindices(fittedCR)[order(-modindices(fittedCR)$mi), ]


##Financial literacy##
FL <- 'FL =~ fl1 + fl2 + fl3 + fl4 + fl5 + fl6 + fl7 + fl8'
fittedFL <- cfa(FL, dataS2, meanstructure = TRUE,
                std.lv = TRUE, mimic = "Mplus", estimator = "WLSMV",
                test = "Satterthwaite", orthogonal = FALSE,
                bootstrap = 5000,
                ordered = c("fl1", "fl2", "fl3", "fl4", "fl5", "fl6", "fl7", "fl8"))
fitmeasures(fittedFL, 
            c("chisq.scaled", "df.scaled", "pvalue.scaled", 
              "cfi.scaled", "tli.scaled", 
              "rmsea.scaled", "rmsea.ci.lower.scaled", "rmsea.ci.upper.scaled", "srmr"))
summary(fittedFL, fit.measures = T, standardize = T, rsquare = T)
residuals(fittedFL)$cov
modindices(fittedFL)[order(-modindices(fittedFL)$mi), ]
##drop fl7

FL <- 'FL =~ fl1 + fl2 + fl3 + fl4 + fl5 + fl6 + fl8'
fittedFL <- cfa(FL, dataS2, meanstructure = TRUE,
                std.lv = TRUE, mimic = "Mplus", estimator = "WLSMV",
                test = "Satterthwaite", orthogonal = FALSE,
                bootstrap = 5000,
                ordered = c("fl1", "fl2", "fl3", "fl4", "fl5", "fl6", "fl8"))
fitmeasures(fittedFL, 
            c("chisq.scaled", "df.scaled", "pvalue.scaled", 
              "cfi.scaled", "tli.scaled", 
              "rmsea.scaled", "rmsea.ci.lower.scaled", "rmsea.ci.upper.scaled", "srmr"))
summary(fittedFL, fit.measures = T, standardize = T, rsquare = T)
residuals(fittedFL)$cov
modindices(fittedFL)[order(-modindices(fittedFL)$mi), ]


# CFAs on Study 3 (replication) -------------------------------------------

##subjPoverty
subjPoverty <- 'subjPoverty =~ eco1 + eco2 + eco3'
fittedsubjPoverty <- cfa(subjPoverty, dataS3, meanstructure = TRUE,
                         std.lv = TRUE, mimic = "Mplus", estimator = "WLSMV",
                         test = "Satterthwaite", orthogonal = FALSE,
                         bootstrap = 5000, ordered = c("eco1", "eco2", "eco3"))
fitmeasures(fittedsubjPoverty, 
            c("chisq.scaled", "df.scaled", "pvalue.scaled", 
              "cfi.scaled", "tli.scaled", 
              "rmsea.scaled", "rmsea.ci.lower.scaled", "rmsea.ci.upper.scaled", "srmr"))
summary(fittedsubjPoverty, fit.measures = TRUE, standardize = TRUE, rsquare = TRUE)
residuals(fittedsubjPoverty)$cov

##STRESS
stress <- 'stress =~ str1 + str2 + str3 + str4 + str5 + str6 + str7 + str8 + str9 + str10'
fittedStress <- cfa(stress, dataS3, meanstructure = TRUE,
                    std.lv = TRUE, mimic = "Mplus", estimator = "WLSMV",
                    test = "Satterthwaite", orthogonal = FALSE,
                    bootstrap = 5000, ordered = c("str1", "str2", "str3", "str4", "str5",
                                                  "str6", "str7", "str8", "str9", "str10"))
fitmeasures(fittedStress, 
            c("chisq.scaled", "df.scaled", "pvalue.scaled", 
              "cfi.scaled", "tli.scaled", 
              "rmsea.scaled", "rmsea.ci.lower.scaled", "rmsea.ci.upper.scaled", "srmr"))
summary(fittedStress, fit.measures = TRUE, standardize = TRUE, rsquare = TRUE)
residuals(fittedStress)$cov

##STRESS - exploratory-based best items
stress <- 'stress =~ str2 + str3 + str6 + str8 + str9 + str10'
fittedStress <- cfa(stress, dataS3, meanstructure = TRUE,
                    std.lv = TRUE, mimic = "Mplus", estimator = "WLSMV",
                    test = "Satterthwaite", orthogonal = FALSE,
                    bootstrap = 5000, ordered = c("str2", "str3", "str6", "str8", "str9", "str10"))
fitmeasures(fittedStress, 
            c("chisq.scaled", "df.scaled", "pvalue.scaled", 
              "cfi.scaled", "tli.scaled", 
              "rmsea.scaled", "rmsea.ci.lower.scaled", "rmsea.ci.upper.scaled", "srmr"))
summary(fittedStress, fit.measures = TRUE, standardize = TRUE, rsquare = TRUE)
residuals(fittedStress)$cov

##WM
WM <- 'WM =~ wm1 + wm2 + wm3 + wm4 + wm5 + wm6 + wm8'
fittedWM <- cfa(WM, dataS3, meanstructure = TRUE,
                std.lv = TRUE,  estimator = "WLSMV",
                test = "Satterthwaite", orthogonal = FALSE,
                bootstrap = 5000, ordered = c("wm1", "wm2", "wm3", "wm4", "wm5",
                                              "wm6", "wm8"))
fitmeasures(fittedWM, 
            c("chisq.scaled", "df.scaled", "pvalue.scaled", 
              "cfi.scaled", "tli.scaled", 
              "rmsea.scaled", "rmsea.ci.lower.scaled", "rmsea.ci.upper.scaled", "srmr"))
summary(fittedWM, fit.measures = TRUE, standardize = TRUE, rsquare = TRUE)
residuals(fittedWM)$cov

##WM - exploratory-based best items
WM <- 'WM =~ wm3 + wm4 + wm5 + wm6 + wm8
wm6 ~~ wm8
wm3 ~~ wm4
'
fittedWM <- cfa(WM, dataS3, meanstructure = TRUE,
                std.lv = TRUE, estimator = "WLSMV",
                test = "Satterthwaite", orthogonal = FALSE,
                bootstrap = 5000, ordered = c("wm3","wm4", "wm5", "wm6", "wm8"))
fitmeasures(fittedWM, 
            c("chisq.scaled", "df.scaled", "pvalue.scaled", 
              "cfi.scaled", "tli.scaled", 
              "rmsea.scaled", "rmsea.ci.lower.scaled", "rmsea.ci.upper.scaled", "srmr"))
summary(fittedWM, fit.measures = TRUE, standardize = TRUE, rsquare = TRUE)
residuals(fittedWM)$cov
modindices(fittedWM)

##Self-control
SELFC <- 'SELFC =~ sc1 + sc2 + sc3 + sc4 + sc5 + sc6 + sc7 + sc8 + sc9 + sc10 + sc11 + sc12 + sc13'
fittedSELFC <- cfa(SELFC, dataS3, meanstructure = TRUE,
                std.lv = TRUE, mimic = "Mplus", estimator = "WLSMV",
                test = "Satterthwaite", orthogonal = FALSE,
                bootstrap = 5000, ordered = c("sc1", "sc2", "sc3", "sc4", "sc5", "sc6", "sc7",
                                              "sc8", "sc9", "sc10", "sc11", "sc12", "sc13"))
fitmeasures(fittedSELFC, 
            c("chisq.scaled", "df.scaled", "pvalue.scaled", 
              "cfi.scaled", "tli.scaled", 
              "rmsea.scaled", "rmsea.ci.lower.scaled", "rmsea.ci.upper.scaled", "srmr"))
summary(fittedSELFC, fit.measures = TRUE, standardize = TRUE, rsquare = TRUE)
residuals(fittedSELFC)$cov

##Self-control - exploratory-based best items
SELFC <- 'SELFC =~ sc3 + sc4 + sc5 + sc7 + sc9 + sc10 + sc11 + sc13'
fittedSELFC <- cfa(SELFC, dataS3, meanstructure = TRUE,
                std.lv = TRUE, mimic = "Mplus", estimator = "WLSMV",
                test = "Satterthwaite", orthogonal = FALSE,
                bootstrap = 5000, ordered = c("sc3", "sc4", "sc5", "sc7", "sc9", 
                                              "sc10", "sc11", "sc13"))
fitmeasures(fittedSELFC, 
            c("chisq.scaled", "df.scaled", "pvalue.scaled", 
              "cfi.scaled", "tli.scaled", 
              "rmsea.scaled", "rmsea.ci.lower.scaled", "rmsea.ci.upper.scaled", "srmr"))
summary(fittedSELFC, fit.measures = TRUE, standardize = TRUE, rsquare = TRUE)
residuals(fittedSC)$cov

##Cognitive reflection
CRT <- 'CRT =~ crt1 + crt2 + crt3 + crt4 + crt5 + crt6'
fittedCRT <- cfa(CRT, dataS3, meanstructure = TRUE,
                 std.lv = TRUE, mimic = "Mplus", estimator = "WLSMV",
                 test = "Satterthwaite", orthogonal = FALSE,
                 bootstrap = 5000, ordered = c("crt1", "crt2", "crt3", "crt4", "crt5", "crt6"))
fitmeasures(fittedCRT, 
            c("chisq.scaled", "df.scaled", "pvalue.scaled", 
              "cfi.scaled", "tli.scaled", 
              "rmsea.scaled", "rmsea.ci.lower.scaled", "rmsea.ci.upper.scaled", "srmr"))
summary(fittedCRT, fit.measures = TRUE, standardize = TRUE, rsquare = TRUE)
residuals(fittedCRT)$cov

##Financial literacy
FL <- 'FL =~ fl1 + fl2 + fl3 + fl4 + fl5 + fl6 + fl7+ fl8'
fittedFL <- cfa(FL, dataS3, meanstructure = TRUE,
                std.lv = TRUE, mimic = "Mplus", estimator = "WLSMV",
                test = "Satterthwaite", orthogonal = FALSE,
                bootstrap = 5000, ordered = c("fl1", "fl2", "fl3", "fl4", "fl5", "fl6", "fl7", "fl8"))
fitmeasures(fittedFL, 
            c("chisq.scaled", "df.scaled", "pvalue.scaled", 
              "cfi.scaled", "tli.scaled", 
              "rmsea.scaled", "rmsea.ci.lower.scaled", "rmsea.ci.upper.scaled", "srmr"))
summary(fittedFL, fit.measures = TRUE, standardize = TRUE, rsquare = TRUE)
residuals(fittedFL)$cov

##Financial literacy - exploratory-based best items
FL <- 'FL =~ fl1 + fl2 + fl3 + fl4 + fl5 + fl6 + fl8'
fittedFL <- cfa(FL, dataS3, meanstructure = TRUE,
                std.lv = TRUE, mimic = "Mplus", estimator = "WLSMV",
                test = "Satterthwaite", orthogonal = FALSE,
                bootstrap = 5000, ordered = c("fl1", "fl2", "fl3", "fl4", "fl5", "fl6", "fl8"))
fitmeasures(fittedFL, 
            c("chisq.scaled", "df.scaled", "pvalue.scaled", 
              "cfi.scaled", "tli.scaled", 
              "rmsea.scaled", "rmsea.ci.lower.scaled", "rmsea.ci.upper.scaled", "srmr"))
summary(fittedFL, fit.measures = TRUE, standardize = TRUE, rsquare = TRUE)
residuals(fittedFL)$cov


# Creating parcels --------------------------------------------------------

listNEG <- c("na1", "na2", "na4", "na6", "na8", "na9", "na10")
parcels(select(dataS1, na1, na2, na4, na6, na8:na10), size = 4)

set.seed(758)
sample(listNEG, 3, replace = F) ##na4, na9, na10
set.seed(759)
sample(listNEG[-c(3, 6, 7)], 2, replace = F) ##na6, na8
##NEG1: na4, na9, na10
##NEG2: na6, na8
##NEG3: na1, na2
dataS1$NEGp1 <- (dataS1$na4 + dataS1$na9 + dataS1$na10) / 3
dataS1$NEGp2 <- (dataS1$na6 + dataS1$na8) / 2
dataS1$NEGp3 <- (dataS1$na1 + dataS1$na2) / 2

listSTRESS <- c("str2", "str3", "str6", "str8", "str9", "str10")
parcels(select(dataS1, str2, str3, str6, str8:str10), size = 3)

set.seed(907)
sample(listSTRESS, 2, replace = F) ##str3, str9
set.seed(909)
sample(listSTRESS[-c(2, 5)], 2, replace = F) ##str2, str8
##STRESS1: str3, str9
##STRESS2: str2, str8
##STRESS3: str6, str10
dataS1$STRESSp1 <- (dataS1$str3 + dataS1$str9) / 2
dataS1$STRESSp2 <- (dataS1$str2 + dataS1$str8) / 2
dataS1$STRESSp3 <- (dataS1$str6 + dataS1$str10) / 2


listWM <- c("wm4", "wm5", "wm6", "wm7", "wm8", "wm9", "wm10")
parcels(select(dataS1, wm4:wm10), size = 3)

set.seed(1021)
sample(listWM, 3, replace = F) ##wm4, wm6, wm9
set.seed(1023)
sample(listWM[-c(1, 3, 6)], 2, replace = F) ##wm5, wm10
##WM1: wm4, wm6, wm9
##WM2: wm5, wm10
##WM3: wm7, wm8
dataS1$WMp1 <- (dataS1$wm4 + dataS1$wm6 + dataS1$wm9) / 3
dataS1$WMp2 <- (dataS1$wm5 + dataS1$wm10) / 2
dataS1$WMp3 <- (dataS1$wm7 + dataS1$wm8) / 2

listSC <- c("sc3", "sc4", "sc5", "sc7", "sc9", "sc10", "sc11", "sc12", "sc13")
parcels(select(dataS1, sc3:sc5, sc7, sc9:sc13), size = 3)

set.seed(1034)
sample(listSC, 3, replace = F) ##sc3, sc10, sc12
set.seed(1035)
sample(listSC[-c(1, 6, 8)], 3, replace = F) ##sc4, sc5, sc13
##SC1: sc3, sc10, sc12
##SC2: sc4, sc5, sc13
##SC3: sc7, sc9, sc11
dataS1$SCp1 <- (dataS1$sc3 + dataS1$sc10 + dataS1$sc12) / 3
dataS1$SCp2 <- (dataS1$sc4 + dataS1$sc5 + dataS1$sc13) / 3
dataS1$SCp3 <- (dataS1$sc7 + dataS1$sc9 + dataS1$sc11) / 3

listCRT <- c("crt1", "crt2", "crt3", "crt4", "crt5", "crt6")
parcels(select(dataS1, crt1:crt6), size = 4)

set.seed(1245)
sample(listCRT, 2, replace = F) ##crt4, crt6
set.seed(1246)
sample(listCRT[-c(4, 6)], 2, replace = F) ##crt3, crt5
##CRT1: crt4, crt6
##CRT2: crt3, crt5
##CRT3: crt1, crt2
dataS1$CRTp1 <- (dataS1$crt4 + dataS1$crt6) / 2
dataS1$CRTp2 <- (dataS1$crt3 + dataS1$crt5) / 2
dataS1$CRTp3 <- (dataS1$crt1 + dataS1$crt2) / 2

listfl <- c("fl1", "fl2", "fl3", "fl4", "fl5", "fl6")
parcels(select(dataS1, fl1:fl6), size = 4)

set.seed(1253)
sample(listfl, 2, replace = F) ##fl1, fl2
set.seed(1254)
sample(listfl[-c(1, 2)], 2, replace = F) ##fl4, fl6
##FL1: fl1, fl2
##FL2: fl4, fl6
##FL3: fl3, fl5
dataS1$FLp1 <- (dataS1$fl1 + dataS1$fl2) / 2
dataS1$FLp2 <- (dataS1$fl4 + dataS1$fl6) / 2
dataS1$FLp3 <- (dataS1$fl3 + dataS1$fl5) / 2


# Parcels - Study 1 -------------------------------------------------------

dataS1$NEGp1 <- (dataS1$na4 + dataS1$na9 + dataS1$na10) / 3
dataS1$NEGp2 <- (dataS1$na6 + dataS1$na8) / 2
dataS1$NEGp3 <- (dataS1$na1 + dataS1$na2) / 2

dataS1$STRESSp1 <- (dataS1$str3 + dataS1$str9) / 2
dataS1$STRESSp2 <- (dataS1$str2 + dataS1$str8) / 2
dataS1$STRESSp3 <- (dataS1$str6 + dataS1$str10) / 2

dataS1$WMp1 <- (dataS1$wm4 + dataS1$wm6 + dataS1$wm9) / 3
dataS1$WMp2 <- (dataS1$wm5 + dataS1$wm10) / 2
dataS1$WMp3 <- (dataS1$wm7 + dataS1$wm8) / 2

dataS1$SCp1 <- (dataS1$sc3 + dataS1$sc10 + dataS1$sc12) / 3
dataS1$SCp2 <- (dataS1$sc4 + dataS1$sc5 + dataS1$sc13) / 3
dataS1$SCp3 <- (dataS1$sc7 + dataS1$sc9 + dataS1$sc11) / 3

dataS1$CRTp1 <- (dataS1$crt4 + dataS1$crt6) / 2
dataS1$CRTp2 <- (dataS1$crt3 + dataS1$crt5) / 2
dataS1$CRTp3 <- (dataS1$crt1 + dataS1$crt2) / 2

dataS1$FLp1 <- (dataS1$fl1 + dataS1$fl2) / 2
dataS1$FLp2 <- (dataS1$fl4 + dataS1$fl6) / 2
dataS1$FLp3 <- (dataS1$fl3 + dataS1$fl5) / 2


# Parcels - Study 2 -------------------------------------------------------

dataS2$NEGp1 <- (dataS2$na4 + dataS2$na9 + dataS2$na10) / 3
dataS2$NEGp2 <- (dataS2$na6 + dataS2$na8) / 2
dataS2$NEGp3 <- (dataS2$na1 + dataS2$na2) / 2

dataS2$STRESSp1 <- (dataS2$str3 + dataS2$str9) / 2
dataS2$STRESSp2 <- (dataS2$str2 + dataS2$str8) / 2
dataS2$STRESSp3 <- (dataS2$str6 + dataS2$str10) / 2

dataS2$WMp1 <- (dataS2$wm4 + dataS2$wm6) / 2
dataS2$WMp2 <- (dataS2$wm5 + dataS2$wm9) / 2
dataS2$WMp3 <- (dataS2$wm7 + dataS2$wm8) / 2

dataS2$SCp1 <- (dataS2$sc3 + dataS2$sc10 + dataS2$sc12) / 3
dataS2$SCp2 <- (dataS2$sc4 + dataS2$sc5 + dataS2$sc13) / 3
dataS2$SCp3 <- (dataS2$sc7 + dataS2$sc9 + dataS2$sc11) / 3

dataS2$CRTp1 <- (dataS2$crt4 + dataS2$crt6) / 2
dataS2$CRTp2 <- (dataS2$crt3 + dataS2$crt5) / 2
dataS2$CRTp3 <- (dataS2$crt1 + dataS2$crt2) / 2

dataS2$FLp1 <- (dataS2$fl1 + dataS2$fl3 + dataS2$fl5) / 3
dataS2$FLp2 <- (dataS2$fl2 + dataS2$fl4) / 2
dataS2$FLp3 <- (dataS2$fl6 + dataS2$fl8) / 2


# Parcels - Study 3 -------------------------------------------------------

dataS3$STRESSp1 <- (dataS3$str3 + dataS3$str9) / 2
dataS3$STRESSp2 <- (dataS3$str2 + dataS3$str8) / 2
dataS3$STRESSp3 <- (dataS3$str6 + dataS3$str10) / 2

dataS3$WMp1 <- (dataS3$wm4 + dataS3$wm6) / 2
dataS3$WMp2 <- (dataS3$wm5 + dataS3$wm3) / 2
dataS3$WMp3 <- dataS3$wm8

dataS3$SCp1 <- (dataS3$sc3 + dataS3$sc10 + dataS3$sc12) / 3
dataS3$SCp2 <- (dataS3$sc4 + dataS3$sc5 + dataS3$sc13) / 3
dataS3$SCp3 <- (dataS3$sc7 + dataS3$sc9 + dataS3$sc11) / 3

dataS3$CRTp1 <- (dataS3$crt4 + dataS3$crt6) / 2
dataS3$CRTp2 <- (dataS3$crt3 + dataS3$crt5) / 2
dataS3$CRTp3 <- (dataS3$crt1 + dataS3$crt2) / 2

dataS3$FLp1 <- (dataS3$fl1 + dataS3$fl3 + dataS3$fl5) / 3
dataS3$FLp2 <- (dataS3$fl2 + dataS3$fl4) / 2
dataS3$FLp3 <- (dataS3$fl6 + dataS3$fl8) / 2


# Reducing variance in EDM ------------------------------------------------

dataS1$TD <- dataS1$TD / 10
dataS1$RR <- dataS1$RR / 10
dataS1$RL <- dataS1$RL / 10
dataS2$TD <- dataS2$TD / 10
dataS2$RR <- dataS2$RR / 10
dataS2$RL <- dataS2$RL / 10


# Testing the main model - Study 1 ----------------------------------------

modelExp <- '
##Measurement models

subjPoverty =~ SES + ECO + povertyMe
NEG =~ NEGp1 + NEGp2 + NEGp3
STRESS =~ STRESSp1 + STRESSp2 + STRESSp3
WM =~ WMp1 + WMp2 + WMp3
SELFC =~ SCp1 + SCp2 + SCp3 
CR =~ CRTp1 + CRTp2 + CRTp3
FL =~ FLp1 + FLp2 + FLp3

##Regressions

subjPoverty ~ houseInc
NEG ~ subjPoverty
STRESS ~ subjPoverty
WM ~ NEG + STRESS
SELFC ~ NEG + STRESS
CR ~ WM + SELFC
TD ~ CR + SELFC + FL
RR ~ CR + SELFC + FL
RL ~ CR + SELFC + FL
'
fittedModelExp <- sem(modelExp, dataS1, meanstructure = TRUE,
                      std.lv = TRUE, mimic = "Mplus", estimator = "WLSMV",
                      test = "Satterthwaite", orthogonal = FALSE,
                      bootstrap = 5000,
                      ordered = c("SES", "ECO", "povertyMe",
                                  "NEGp1", "NEGp2", "NEGp3",
                                  "STRESSp1", "STRESSp2", "STRESSp3",
                                  "WMp1", "WMp2", "WMp3",
                                  "SCp1", "SCp2", "SCp3", 
                                  "CRTp1", "CRTp2", "CRTp3",
                                  "FLp1", "FLp2", "FLp3",
                                  "TD", "RR", "RL"))
fitmeasures(fittedModelExp, 
            c("chisq.scaled", "df.scaled", "pvalue.scaled", 
              "cfi.scaled", "tli.scaled", 
              "rmsea.scaled", "rmsea.ci.lower.scaled", "rmsea.ci.upper.scaled", "srmr"))
summary(fittedModelExp, fit.measures = T, standardize = T, rsquare = T)
residuals(fittedModelExp)$res.cov > .15
modindices(fittedModelExp)[order(-modindices(fittedModelExp)$mi), ]

##Modification no. 1
modelExpCov <- '
##Measurement models

subjPoverty =~ SES + ECO + povertyMe
NEG =~ NEGp1 + NEGp2 + NEGp3
STRESS =~ STRESSp1 + STRESSp2 + STRESSp3
WM =~ WMp1 + WMp2 + WMp3
SELFC =~ SCp1 + SCp2 + SCp3 
CR =~ CRTp1 + CRTp2 + CRTp3
FL =~ FLp1 + FLp2 + FLp3

##Regressions

subjPoverty ~ houseInc
NEG ~ subjPoverty
STRESS ~ subjPoverty
WM ~ NEG + STRESS
SELFC ~ NEG + STRESS
CR ~ WM + SELFC
TD ~ CR + SELFC + FL
RR ~ CR + SELFC + FL
RL ~ CR + SELFC + FL

##Covariances
NEG ~~ STRESS
'
fittedModelExpCov <- sem(modelExpCov, dataS1, meanstructure = TRUE,
                      std.lv = TRUE, mimic = "Mplus", estimator = "WLSMV",
                      test = "Satterthwaite", orthogonal = FALSE,
                      bootstrap = 5000,
                      ordered = c("SES", "ECO", "povertyMe",
                                  "NEGp1", "NEGp2", "NEGp3",
                                  "STRESSp1", "STRESSp2", "STRESSp3",
                                  "WMp1", "WMp2", "WMp3",
                                  "SCp1", "SCp2", "SCp3", 
                                  "CRTp1", "CRTp2", "CRTp3",
                                  "FLp1", "FLp2", "FLp3",
                                  "TD", "RR", "RL"))
fitmeasures(fittedModelExpCov, 
            c("chisq.scaled", "df.scaled", "pvalue.scaled", 
              "cfi.scaled", "tli.scaled", 
              "rmsea.scaled", "rmsea.ci.lower.scaled", "rmsea.ci.upper.scaled", "srmr"))
summary(fittedModelExpCov, fit.measures = T, standardize = T, rsquare = T)
residuals(fittedModelExpCov)$res.cov > .15
modindices(fittedModelExpCov)[order(-modindices(fittedModelExpCov)$mi), ]

##Modification no. 2
modelExpFL <- '
             ##Measurement models

subjPoverty =~ SES + ECO + povertyMe
NEG =~ NEGp1 + NEGp2 + NEGp3
STRESS =~ STRESSp1 + STRESSp2 + STRESSp3
WM =~ WMp1 + WMp2 + WMp3
SELFC =~ SCp1 + SCp2 + SCp3 
CR =~ CRTp1 + CRTp2 + CRTp3

##Regressions

subjPoverty ~ houseInc
NEG ~ subjPoverty
STRESS ~ subjPoverty
WM ~ NEG + STRESS
SELFC ~ NEG + STRESS
CR ~ WM + SELFC
TD ~ CR + SELFC 
RR ~ CR + SELFC 
RL ~ CR + SELFC 

##Covariances
NEG ~~ STRESS
'
fittedModelExpFL <- sem(modelExpFL, dataS1, meanstructure = TRUE,
                      std.lv = TRUE, mimic = "Mplus", estimator = "WLSMV",
                      test = "Satterthwaite", orthogonal = FALSE,
                      bootstrap = 5000,
                      ordered = c("SES", "ECO", "povertyMe",
                                  "NEGp1", "NEGp2", "NEGp3",
                                  "STRESSp1", "STRESSp2", "STRESSp3",
                                  "WMp1", "WMp2", "WMp3",
                                  "SCp1", "SCp2", "SCp3", 
                                  "CRTp1", "CRTp2", "CRTp3",
                                  "FLp1", "FLp2", "FLp3",
                                  "TD", "RR", "RL"))
fitmeasures(fittedModelExpFL, 
            c("chisq.scaled", "df.scaled", "pvalue.scaled", 
              "cfi.scaled", "tli.scaled", 
              "rmsea.scaled", "rmsea.ci.lower.scaled", "rmsea.ci.upper.scaled", "srmr"))
summary(fittedModelExpFL, fit.measures = T, standardize = T, rsquare = T)
residuals(fittedModelExpFL)$res.cov > .15
modindices(fittedModelExpFL)[order(-modindices(fittedModelExpFL)$mi), ]


# Testing the main model - Study 2 ----------------------------------------

modelConf <- '
##Measurement models

subjPoverty =~ SES + ECO + povertyMe
NEG =~ NEGp1 + NEGp2 + NEGp3
STRESS =~ STRESSp1 + STRESSp2 + STRESSp3
WM =~ WMp1 + WMp2 + WMp3
SELFC =~ SCp1 + SCp2 + SCp3 
CR =~ CRTp1 + CRTp2 + CRTp3
FL =~ FLp1 + FLp2 + FLp3

##Regressions

subjPoverty ~ houseInc
NEG ~ subjPoverty
STRESS ~ subjPoverty
WM ~ NEG + STRESS
SELFC ~ NEG + STRESS
CR ~ WM + SELFC
TD ~ CR + SELFC + FL
RR ~ CR + SELFC + FL
RL ~ CR + SELFC + FL
IMCQ ~ CR + SELFC + FL
'
fittedModelConf <- sem(modelConf, dataS2, meanstructure = TRUE,
                       std.lv = TRUE, mimic = "Mplus", estimator = "WLSMV",
                       test = "Satterthwaite", orthogonal = FALSE,
                       bootstrap = 5000,
                       ordered = c("SES", "ECO", "povertyMe",
                                   "NEGp1", "NEGp2", "NEGp3",
                                   "STRESSp1", "STRESSp2", "STRESSp3",
                                   "WMp1", "WMp2", "WMp3",
                                   "SCp1", "SCp2", "SCp3", 
                                   "CRTp1", "CRTp2", "CRTp3",
                                   "FLp1", "FLp2", "FLp3",
                                   "TD", "RR", "RL", "IMCQ"))
fitmeasures(fittedModelConf, 
            c("chisq.scaled", "df.scaled", "pvalue.scaled", 
              "cfi.scaled", "tli.scaled", 
              "rmsea.scaled", "rmsea.ci.lower.scaled", "rmsea.ci.upper.scaled", "srmr"))
summary(fittedModelConf, fit.measures = T, standardize = T, rsquare = T)
residuals(fittedModelConf)$res.cov > .15
modindices(fittedModelConf)[order(-modindices(fittedModelConf)$mi), ]

##Testing the model with a covariance
modelConfCov <- '
##Measurement models

subjPoverty =~ SES + ECO + povertyMe
NEG =~ NEGp1 + NEGp2 + NEGp3
STRESS =~ STRESSp1 + STRESSp2 + STRESSp3
WM =~ WMp1 + WMp2 + WMp3
SELFC =~ SCp1 + SCp2 + SCp3 
CR =~ CRTp1 + CRTp2 + CRTp3
FL =~ FLp1 + FLp2 + FLp3

##Regressions

subjPoverty ~ houseInc
NEG ~ subjPoverty
STRESS ~ subjPoverty
WM ~ NEG + STRESS
SELFC ~ NEG + STRESS
CR ~ WM + SELFC
TD ~ CR + SELFC + FL
RR ~ CR + SELFC + FL
RL ~ CR + SELFC + FL
IMCQ ~ CR + SELFC + FL

##Covariances
NEG ~~ STRESS
'
fittedModelConfCov <- sem(modelConfCov, dataS2, meanstructure = TRUE,
                       std.lv = TRUE, mimic = "Mplus", estimator = "WLSMV",
                       test = "Satterthwaite", orthogonal = FALSE,
                       bootstrap = 5000,
                       ordered = c("SES", "ECO", "povertyMe",
                                   "NEGp1", "NEGp2", "NEGp3",
                                   "STRESSp1", "STRESSp2", "STRESSp3",
                                   "WMp1", "WMp2", "WMp3",
                                   "SCp1", "SCp2", "SCp3", 
                                   "CRTp1", "CRTp2", "CRTp3",
                                   "FLp1", "FLp2", "FLp3",
                                   "TD", "RR", "RL", "IMCQ"))
fitmeasures(fittedModelConfCov, 
            c("chisq.scaled", "df.scaled", "pvalue.scaled", 
              "cfi.scaled", "tli.scaled", 
              "rmsea.scaled", "rmsea.ci.lower.scaled", "rmsea.ci.upper.scaled", "srmr"))
summary(fittedModelConfCov, fit.measures = T, standardize = T, rsquare = T)
residuals(fittedModelConfCov)$res.cov > .15
modindices(fittedModelConfCov)[order(-modindices(fittedModelConfCov)$mi), ]

##Testing the model without financial literacy
modelConfFL <- '
##Measurement models

subjPoverty =~ SES + ECO + povertyMe
NEG =~ NEGp1 + NEGp2 + NEGp3
STRESS =~ STRESSp1 + STRESSp2 + STRESSp3
WM =~ WMp1 + WMp2 + WMp3
SELFC =~ SCp1 + SCp2 + SCp3 
CR =~ CRTp1 + CRTp2 + CRTp3

##Regressions

subjPoverty ~ houseInc
NEG ~ subjPoverty
STRESS ~ subjPoverty
WM ~ NEG + STRESS
SELFC ~ NEG + STRESS
CR ~ WM + SELFC
TD ~ CR + SELFC 
RR ~ CR + SELFC 
RL ~ CR + SELFC 
IMCQ ~ CR + SELFC 

##Covariances
NEG ~~ STRESS
'
fittedModelConfFL <- sem(modelConfFL, dataS2, meanstructure = TRUE,
                       std.lv = TRUE, mimic = "Mplus", estimator = "WLSMV",
                       test = "Satterthwaite", orthogonal = FALSE,
                       bootstrap = 5000,
                       ordered = c("SES", "ECO", "povertyMe",
                                   "NEGp1", "NEGp2", "NEGp3",
                                   "STRESSp1", "STRESSp2", "STRESSp3",
                                   "WMp1", "WMp2", "WMp3",
                                   "SCp1", "SCp2", "SCp3", 
                                   "CRTp1", "CRTp2", "CRTp3",
                                   "FLp1", "FLp2", "FLp3",
                                   "TD", "RR", "RL", "IMCQ"))
fitmeasures(fittedModelConfFL, 
            c("chisq.scaled", "df.scaled", "pvalue.scaled", 
              "cfi.scaled", "tli.scaled", 
              "rmsea.scaled", "rmsea.ci.lower.scaled", "rmsea.ci.upper.scaled", 
              "srmr", "pnfi", "bic"))
summary(fittedModelConfFL, fit.measures = T, standardize = T, rsquare = T)
residuals(fittedModelConfFL)$res.cov > .15
modindices(fittedModelConfFL)[order(-modindices(fittedModelConfFL)$mi), ]


# Testing the main model - Study 3 ----------------------------------------

modelRepl <- '
##Measurement models
subjPoverty =~ eco1 + eco2 + eco3 
STRESS =~ STRESSp1 + STRESSp2 + STRESSp3
WM =~ WMp1 + WMp2 + WMp3
SELFC =~ SCp1 + SCp2 + SCp3 
CR =~ CRTp1 + CRTp2 + CRTp3
FL =~ FLp1 + FLp2 + FLp3

##Regressions

subjPoverty ~ houseInc
STRESS ~ subjPoverty
WM ~ STRESS
SELFC ~ STRESS
CR ~ WM + SELFC
TD ~ CR + SELFC + FL
TD3 ~ CR + SELFC + FL
'
fittedModelRepl <- sem(modelRepl, dataS3, meanstructure = TRUE,
                       std.lv = TRUE, estimator = "WLSMV",
                       test = "Satterthwaite", orthogonal = FALSE,
                       bootstrap = 5000, 
                       ordered = c("eco1", "eco2", "eco3", 
                                   "STRESSp1, STRESSp2", "STRESSp3",
                                   "WMp1", "WMp2", "WMp3",
                                   "SCp1", "SCp2", "SCp3",
                                   "CRTp1", "CRTp2", "CRTp3",
                                   "FLp1", "FLp2", "FLp3",
                                   "TD", "TD3"))
fitmeasures(fittedModelRepl, 
            c("chisq.scaled", "df.scaled", "pvalue.scaled", 
              "cfi.scaled", "tli.scaled", 
              "rmsea.scaled", "rmsea.ci.lower.scaled", "rmsea.ci.upper.scaled", 
              "srmr", "pnfi", "bic"))
summary(fittedModelRepl, fit.measures = T, standardize = T, rsquare = T)
residuals(fittedModelRepl)$res.cov > .15
modindices(fittedModelRepl)[order(-modindices(fittedModelRepl)$mi), ]

##W/o FL
modelReplFL <- '
##Measurement models

subjPoverty =~ eco1 + eco2 + eco3
STRESS =~ STRESSp1 + STRESSp2 + STRESSp3
WM =~ WMp1 + WMp2 + WMp3
SELFC =~ SCp1 + SCp2 + SCp3 
CR =~ CRTp1 + CRTp2 + CRTp3

##Regressions

subjPoverty ~ houseInc
STRESS ~ subjPoverty
WM ~ STRESS
SELFC ~ STRESS
CR ~ WM + SELFC
TD ~ CR + SELFC
TD3 ~ CR + SELFC
'
fittedModelReplFL <- sem(modelReplFL, dataS3, meanstructure = TRUE,
                         std.lv = TRUE, estimator = "WLSMV",
                         test = "Satterthwaite", orthogonal = FALSE,
                         bootstrap = 5000, 
                         ordered = c("eco1", "eco2", "eco3", 
                                     "STRESSp1, STRESSp2", "STRESSp3",
                                     "WMp1", "WMp2", "WMp3",
                                     "SCp1", "SCp2", "SCp3",
                                     "CRTp1", "CRTp2", "CRTp3",
                                     "FLp1", "FLp2", "FLp3",
                                     "TD", "TD3"))
fitmeasures(fittedModelReplFL, 
            c("chisq.scaled", "df.scaled", "pvalue.scaled", 
              "cfi.scaled", "tli.scaled", 
              "rmsea.scaled", "rmsea.ci.lower.scaled", "rmsea.ci.upper.scaled", 
              "srmr", "pnfi", "bic"))
summary(fittedModelReplFL, fit.measures = T, standardize = T, rsquare = T)
residuals(fittedModelReplFL)$res.cov > .15
modindices(fittedModelReplFL)[order(-modindices(fittedModelReplFL)$mi), ]


##Chi-square difference

fittedModelRepl@test[[2]]$stat - fittedModelReplFL@test[[2]]$stat
pchisq((fittedModelRepl@test[[2]]$stat - fittedModelReplFL@test[[2]]$stat),
       (fittedModelRepl@test[[2]]$df - fittedModelReplFL@test[[2]]$df),
       lower.tail = FALSE)

##W/o CR
modelMonetaryCR <- '
##Measurement models

subjPoverty =~ eco1 + eco2 + eco3
STRESS =~ STRESSp1 + STRESSp2 + STRESSp3
WM =~ WMp1 + WMp2 + WMp3
SELFC =~ SCp1 + SCp2 + SCp3 
FL =~ FLp1 + FLp2 + FLp3

##Regressions

subjPoverty ~ houseInc
STRESS ~ subjPoverty
WM ~ STRESS
SELFC ~ STRESS
TD ~ FL + SELFC
TD3 ~ FL + SELFC
'
fittedModelMonetaryCR <- sem(modelMonetaryCR, dataS3, meanstructure = TRUE,
                             std.lv = TRUE, estimator = "WLSMV",
                             test = "Satterthwaite", orthogonal = FALSE,
                             bootstrap = 5000, ordered = TRUE)
summary(fittedModelMonetaryCR, fit.measures = T, standardize = T, rsquare = T)
fitmeasures(fittedModelMonetaryCR, 
            c("chisq.scaled", "df.scaled", "pvalue.scaled", 
              "cfi.scaled", "tli.scaled", 
              "rmsea.scaled", "rmsea.ci.lower.scaled", "rmsea.ci.upper.scaled", 
              "srmr", "pnfi", "bic"))
residuals(fittedModelMonetaryCR)$res.cov > .15
modindices(fittedModelMonetaryCR)[order(-modindices(fittedModelMonetaryCR)$mi), ]


# Approximate BF for the model with parcels -------------------------------

##Study 1
f1 <- NULL
bf1 <- NULL
posterior1 <- NULL
for(i in letters[1:18]){
  m1 <-  '
  ##Measurement models
  
  subjPoverty =~ SES + ECO + povertyMe
  NEG =~ NEGp1 + NEGp2 + NEGp3
  STRESS =~ STRESSp1 + STRESSp2 + STRESSp3
  WM =~ WMp1 + WMp2 + WMp3
  SELFC =~ SCp1 + SCp2 + SCp3 
  CR =~ CRTp1 + CRTp2 + CRTp3
  FL =~ FLp1 + FLp2 + FLp3

  ##Regressions
  
  subjPoverty ~ a*houseInc
  NEG ~ b*subjPoverty
  STRESS ~ c*subjPoverty
  WM ~ d*NEG + e*STRESS
  SELFC ~ f*NEG + g*STRESS
  CR ~ h*WM + i*SELFC  
  TD ~ j*CR + k*SELFC + l*FL
  RR ~ m*CR + n*SELFC + o*FL
  RL ~ p*CR + q*SELFC + r*FL
  
  ##Covariances
  NEG ~~ STRESS
  '
  f1 <- sem(m1, dataS1, meanstructure = FALSE, std.lv = FALSE, mimic = "Mplus",
            estimator = "ML", bootstrap = 5000)
  f2 <- sem(m1, dataS1, meanstructure = FALSE, std.lv = FALSE, mimic = "Mplus",
            estimator = "ML", bootstrap = 5000,
            constraints = paste(i, '==', '0', sep = ""))
  bf1[i] <- 1/exp((BIC(f1) - BIC(f2))/2)
  posterior1[i] <- bf1[i]/(1+bf1[i])
}
bayes.out <- data.frame(BF10 = bf1, Posterior = round(posterior1, 3))
kable(bayes.out, "html", digits = 2) %>%
  kable_styling(bootstrap_options = "condensed", 
                full_width = F, font_size = 12, position = "left")
bayes.out

##Study 2
f1 <- NULL
bf1 <- NULL
posterior1 <- NULL
for(i in letters[1:21]){
  m1 <-  '
  ##Measurement models
  
  subjPoverty =~ SES + ECO + povertyMe
  NEG =~ NEGp1 + NEGp2 + NEGp3
  STRESS =~ STRESSp1 + STRESSp2 + STRESSp3
  WM =~ WMp1 + WMp2 + WMp3
  SELFC =~ SCp1 + SCp2 + SCp3 
  CR =~ CRTp1 + CRTp2 + CRTp3
  FL =~ FLp1 + FLp2 + FLp3
  
  ##Regressions
  
  subjPoverty ~ a*houseInc
  NEG ~ b*subjPoverty
  STRESS ~ c*subjPoverty
  WM ~ d*NEG + e*STRESS
  SELFC ~ f*NEG + g*STRESS
  CR ~ h*WM + i*SELFC
  TD ~ j*CR + k*SELFC + l*FL
  RR ~ m*CR + n*SELFC + o*FL 
  RL ~ p*CR + q*SELFC + r*FL
  IMCQ ~ s*CR + t*SELFC + u*FL
  
  ##Covariances
  NEG ~~ STRESS
  '
  f1 <- sem(m1, dataS2, meanstructure = FALSE, std.lv = FALSE, mimic = "Mplus",
            estimator = "ML", bootstrap = 5000)
  f2 <- sem(m1, dataS2, meanstructure = FALSE, std.lv = FALSE, mimic = "Mplus",
            estimator = "ML", bootstrap = 5000,
            constraints = paste(i, '==', '0', sep = ""))
  bf1[i] <- 1/exp((BIC(f1) - BIC(f2))/2)
  posterior1[i] <- bf1[i]/(1+bf1[i])
}
bayes.out <- data.frame(BF10 = bf1, Posterior = round(posterior1, 3))
kable(bayes.out, "html", digits = 2) %>%
  kable_styling(bootstrap_options = "condensed", 
                full_width = F, font_size = 12, position = "left")
bayes.out

##Study 3
f1 <- NULL
bf1 <- NULL
posterior1 <- NULL
for(i in letters[1:12]){
  m1 <-  '
  ##Measurement models
  subjPoverty =~ eco1 + eco2 + eco3 
  STRESS =~ STRESSp1 + STRESSp2 + STRESSp3
  WM =~ WMp1 + WMp2 + WMp3
  SELFC =~ SCp1 + SCp2 + SCp3 
  CR =~ CRTp1 + CRTp2 + CRTp3
  FL =~ FLp1 + FLp2 + FLp3
  
  ##Regressions
  
  subjPoverty ~ a*houseInc
  STRESS ~ b*subjPoverty
  WM ~ c*STRESS
  SELFC ~ d*STRESS
  CR ~ e*WM + f*SELFC
  TD ~ g*CR + h*SELFC + i*FL
  TD3 ~ j*CR + k*SELFC + l*FL
  '
  f1 <- sem(m1, dataS3, meanstructure = FALSE, std.lv = FALSE, mimic = "Mplus",
            estimator = "ML", bootstrap = 5000)
  f2 <- sem(m1, dataS3, meanstructure = FALSE, std.lv = FALSE, mimic = "Mplus",
            estimator = "ML", bootstrap = 5000,
            constraints = paste(i, '==', '0', sep = ""))
  bf1[i] <- 1/exp((BIC(f1) - BIC(f2))/2)
  posterior1[i] <- bf1[i]/(1+bf1[i])
}
bayes.out <- data.frame(BF10 = bf1, Posterior = round(posterior1, 3))
kable(bayes.out, "html", digits = 2) %>%
  kable_styling(bootstrap_options = "condensed", 
                full_width = F, font_size = 12, position = "left")
bayes.out


# Sensitivity analysis - CFA-based items ------------------------------------

##Study 1

modelExp <- '
##Measurement models

subjPoverty =~ SES + ECO + povertyMe
NEG =~ na1 + na2 + na4 + na6 + na8 + na9 + na10
STRESS =~ str2 + str3 + str6 + str8 + str9 + str10
WM =~ wm4 + wm5 + wm6 + wm7 + wm8 + wm9 + wm10
SELFC =~ sc3 + sc4 + sc5 + sc7 + sc9 + sc10 + sc11 + sc13
CR =~ crt1 + crt2 + crt3 + crt4 + crt5 + crt6
FL =~ fl1 + fl2 + fl3 + fl4 + fl5 + fl6

##Regressions

subjPoverty ~ houseInc
NEG ~ subjPoverty
STRESS ~ subjPoverty
WM ~ NEG + STRESS
SELFC ~ NEG + STRESS
CR ~ WM + SELFC
TD ~ CR + SELFC + FL
RR ~ CR + SELFC + FL
RL ~ CR + SELFC + FL
'
fittedModelExp <- sem(modelExp, dataS1, meanstructure = TRUE,
                         std.lv = TRUE, mimic = "Mplus", estimator = "WLSMV",
                         test = "Satterthwaite", orthogonal = FALSE,
                         bootstrap = 5000,
                         ordered = c("SES", "ECO", "povertyMe",
                                     "na1", "na2", "na3", "na4", "na5",
                                     "na6", "na7", "na8", "na9", "na10",
                                     "str1", "str2", "str3", "str4", "str5",
                                     "str6", "str7", "str8", "str9", "str10",
                                     "wm1", "wm2", "wm3", "wm4", "wm5",
                                     "wm6", "wm7", "wm8", "wm9", "wm10",
                                     "sc1", "sc2", "sc3", "sc4", "sc5", "sc6", "sc7",
                                     "sc8", "sc9", "sc10", "sc11", "sc12", "sc13",
                                     "crt1", "crt2", "crt3", "crt4", "crt5", "crt6",
                                     "fl1", "fl2", "fl3", "fl4", "fl5", "fl6"))
fitmeasures(fittedModelExp, 
            c("chisq.scaled", "df.scaled", "pvalue.scaled", 
              "cfi.scaled", "tli.scaled", 
              "rmsea.scaled", "rmsea.ci.lower.scaled", "rmsea.ci.upper.scaled", "srmr"))
summary(fittedModelExp, fit.measures = T, standardize = T, rsquare = T)
residuals(fittedModelExp)$res.cov
modindices(fittedModelExp)[order(-modindices(fittedModelExp)$mi), ]


modelExpCov <- '
##Measurement models

subjPoverty =~ SES + ECO + povertyMe
NEG =~ na1 + na2 + na4 + na6 + na8 + na9 + na10
STRESS =~ str2 + str3 + str6 + str8 + str9 + str10
WM =~ wm4 + wm5 + wm6 + wm7 + wm8 + wm9 + wm10
SELFC =~ sc3 + sc4 + sc5 + sc7 + sc9 + sc10 + sc11 + sc13
CR =~ crt1 + crt2 + crt3 + crt4 + crt5 + crt6
FL =~ fl1 + fl2 + fl3 + fl4 + fl5 + fl6

##Regressions

subjPoverty ~ houseInc
NEG ~ subjPoverty
STRESS ~ subjPoverty
WM ~ NEG + STRESS
SELFC ~ NEG + STRESS
CR ~ WM + SELFC
TD ~ CR + SELFC + FL
RR ~ CR + SELFC + FL
RL ~ CR + SELFC + FL

##Covariances
 
NEG ~~ STRESS
'
fittedModelExpCov <- sem(modelExpCov, dataS1, meanstructure = TRUE,
                      std.lv = TRUE, mimic = "Mplus", estimator = "WLSMV",
                      test = "Satterthwaite", orthogonal = FALSE,
                      bootstrap = 5000,
                      ordered = c("SES", "ECO", "povertyMe",
                                   "na1", "na2", "na3", "na4", "na5",
                                   "na6", "na7", "na8", "na9", "na10",
                                   "str1", "str2", "str3", "str4", "str5",
                                   "str6", "str7", "str8", "str9", "str10",
                                   "wm1", "wm2", "wm3", "wm4", "wm5",
                                   "wm6", "wm7", "wm8", "wm9", "wm10",
                                   "sc1", "sc2", "sc3", "sc4", "sc5", "sc6", "sc7",
                                   "sc8", "sc9", "sc10", "sc11", "sc12", "sc13",
                                   "crt1", "crt2", "crt3", "crt4", "crt5", "crt6",
                                   "fl1", "fl2", "fl3", "fl4", "fl5", "fl6"))
fitmeasures(fittedModelExpCov, 
            c("chisq.scaled", "df.scaled", "pvalue.scaled", 
              "cfi.scaled", "tli.scaled", 
              "rmsea.scaled", "rmsea.ci.lower.scaled", "rmsea.ci.upper.scaled", "srmr"))
summary(fittedModelExpCov, fit.measures = T, standardize = T, rsquare = T)
residuals(fittedModelExpCov)$res.cov
modindices(fittedModelExpCov)[order(-modindices(fittedModelExpCov)$mi), ]


modelExpFL <- '
##Measurement models

subjPoverty =~ SES + ECO + povertyMe
NEG =~ na1 + na2 + na4 + na6 + na8 + na9 + na10
STRESS =~ str2 + str3 + str6 + str8 + str9 + str10
WM =~ wm4 + wm5 + wm6 + wm7 + wm8 + wm9 + wm10
SELFC =~ sc3 + sc4 + sc5 + sc7 + sc9 + sc10 + sc11 + sc13
CR =~ crt1 + crt2 + crt3 + crt4 + crt5 + crt6

##Regressions

subjPoverty ~ houseInc
NEG ~ subjPoverty
STRESS ~ subjPoverty
WM ~ NEG + STRESS
SELFC ~ NEG + STRESS
CR ~ WM + SELFC
TD ~ CR + SELFC 
RR ~ CR + SELFC 
RL ~ CR + SELFC 

##Covariances

NEG ~~ STRESS
'
fittedModelExpFL <- sem(modelExpFL, dataS1, meanstructure = TRUE,
                       std.lv = TRUE, mimic = "Mplus", estimator = "WLSMV",
                       test = "Satterthwaite", orthogonal = FALSE,
                       bootstrap = 5000,
                       ordered = c("SES", "ECO", "povertyMe",
                                   "na1", "na2", "na3", "na4", "na5",
                                   "na6", "na7", "na8", "na9", "na10",
                                   "str1", "str2", "str3", "str4", "str5",
                                   "str6", "str7", "str8", "str9", "str10",
                                   "wm1", "wm2", "wm3", "wm4", "wm5",
                                   "wm6", "wm7", "wm8", "wm9", "wm10",
                                   "sc1", "sc2", "sc3", "sc4", "sc5", "sc6", "sc7",
                                   "sc8", "sc9", "sc10", "sc11", "sc12", "sc13",
                                   "crt1", "crt2", "crt3", "crt4", "crt5", "crt6",
                                   "fl1", "fl2", "fl3", "fl4", "fl5", "fl6"))
fitmeasures(fittedModelExpFL, 
            c("chisq.scaled", "df.scaled", "pvalue.scaled", 
              "cfi.scaled", "tli.scaled", 
              "rmsea.scaled", "rmsea.ci.lower.scaled", "rmsea.ci.upper.scaled", "srmr"))
summary(fittedModelExpFL, fit.measures = T, standardize = T, rsquare = T)
residuals(fittedModelExpFL)$res.cov > .15
modindices(fittedModelExpFL)[order(-modindices(fittedModelExpFL)$mi), ]

##Study 2

modelConf <- '
##Measurement models

subjPoverty =~ SES + ECO + povertyMe
NEG =~ na1 + na2 + na4 + na6 + na8 + na9 + na10
STRESS =~ str2 + str3 + str6 + str8 + str9 + str10
WM =~ wm4 + wm5 + wm6 + wm7 + wm8 + wm9 
SELFC =~ sc3 + sc4 + sc5 + sc7 + sc9 + sc10 + sc11 + sc13
CR =~ crt1 + crt2 + crt3 + crt4 + crt5 + crt6
FL =~ fl1 + fl2 + fl3 + fl4 + fl5 + fl6 + fl8

##Regressions

subjPoverty ~ houseInc
NEG ~ subjPoverty
STRESS ~ subjPoverty
WM ~ NEG + STRESS
SELFC ~ NEG + STRESS
CR ~ WM + SELFC
TD ~ CR + SELFC + FL
RR ~ CR + SELFC + FL
RL ~ CR + SELFC + FL
IMCQ ~ CR + SELFC + FL
'
fittedModelConf <- sem(modelConf, dataS2, meanstructure = TRUE,
                       std.lv = TRUE, mimic = "Mplus", estimator = "WLSMV",
                       test = "Satterthwaite", orthogonal = FALSE,
                       bootstrap = 5000,
                       ordered = c("SES", "ECO", "povertyMe",
                                   "na1", "na2", "na3", "na4", "na5",
                                   "na6", "na7", "na8", "na9", "na10",
                                   "str1", "str2", "str3", "str4", "str5",
                                   "str6", "str7", "str8", "str9", "str10",
                                   "wm1", "wm2", "wm3", "wm4", "wm5",
                                   "wm6", "wm7", "wm8", "wm9",
                                   "sc1", "sc2", "sc3", "sc4", "sc5", "sc6", "sc7",
                                   "sc8", "sc9", "sc10", "sc11", "sc12", "sc13",
                                   "crt1", "crt2", "crt3", "crt4", "crt5", "crt6",
                                   "fl1", "fl2", "fl3", "fl4", "fl5", "fl6", "fl8",
                                   "TD", "RR", "RL", "IMCQ"))
fitmeasures(fittedModelConf, 
            c("chisq.scaled", "df.scaled", "pvalue.scaled", 
              "cfi.scaled", "tli.scaled", 
              "rmsea.scaled", "rmsea.ci.lower.scaled", "rmsea.ci.upper.scaled", "srmr"))
summary(fittedModelConf, fit.measures = T, standardize = T, rsquare = T)
residuals(fittedModelConf)$res.cov > .20
modindices(fittedModelConf)[order(-modindices(fittedModelConf)$mi), ]


modelConfCov <- '
##Measurement models

subjPoverty =~ SES + ECO + povertyMe
NEG =~ na1 + na2 + na4 + na6 + na8 + na9 + na10
STRESS =~ str2 + str3 + str6 + str8 + str9 + str10
WM =~ wm4 + wm5 + wm6 + wm7 + wm8 + wm9 
SELFC =~ sc3 + sc4 + sc5 + sc7 + sc9 + sc10 + sc11 + sc13
CR =~ crt1 + crt2 + crt3 + crt4 + crt5 + crt6
FL =~ fl1 + fl2 + fl3 + fl4 + fl5 + fl6 + fl8

##Regressions

subjPoverty ~ houseInc
NEG ~ subjPoverty
STRESS ~ subjPoverty
WM ~ NEG + STRESS
SELFC ~ NEG + STRESS
CR ~ WM + SELFC
TD ~ CR + SELFC + FL
RR ~ CR + SELFC + FL
RL ~ CR + SELFC + FL
IMCQ ~ CR + SELFC + FL

##Covariances

NEG ~~ STRESS
'
fittedModelConfCov <- sem(modelConfCov, dataS2, meanstructure = TRUE,
                        std.lv = TRUE, mimic = "Mplus", estimator = "WLSMV",
                        test = "Satterthwaite", orthogonal = FALSE,
                        bootstrap = 5000,
                        ordered = c("SES", "ECO", "povertyMe",
                                    "na1", "na2", "na3", "na4", "na5",
                                    "na6", "na7", "na8", "na9", "na10",
                                    "str1", "str2", "str3", "str4", "str5",
                                    "str6", "str7", "str8", "str9", "str10",
                                    "wm1", "wm2", "wm3", "wm4", "wm5",
                                    "wm6", "wm7", "wm8", "wm9",
                                    "sc1", "sc2", "sc3", "sc4", "sc5", "sc6", "sc7",
                                    "sc8", "sc9", "sc10", "sc11", "sc12", "sc13",
                                    "crt1", "crt2", "crt3", "crt4", "crt5", "crt6",
                                    "fl1", "fl2", "fl3", "fl4", "fl5", "fl6", "fl8"))
fitmeasures(fittedModelConfCov, 
            c("chisq.scaled", "df.scaled", "pvalue.scaled", 
              "cfi.scaled", "tli.scaled", 
              "rmsea.scaled", "rmsea.ci.lower.scaled", "rmsea.ci.upper.scaled", "srmr"))
summary(fittedModelConfCov, fit.measures = T, standardize = T, rsquare = T)
residuals(fittedModelConfCov)$res.cov
modindices(fittedModelConfCov)[order(-modindices(fittedModelConfCov)$mi), ]


modelConfFL <- '
##Measurement models

subjPoverty =~ SES + ECO + povertyMe
NEG =~ na1 + na2 + na4 + na6 + na8 + na9 + na10
STRESS =~ str2 + str3 + str6 + str8 + str9 + str10
WM =~ wm4 + wm5 + wm6 + wm7 + wm8 + wm9 
SELFC =~ sc3 + sc4 + sc5 + sc7 + sc9 + sc10 + sc11 + sc13
CR =~ crt1 + crt2 + crt3 + crt4 + crt5 + crt6

##Regressions

subjPoverty ~ houseInc
NEG ~ subjPoverty
STRESS ~ subjPoverty
WM ~ NEG + STRESS
SELFC ~ NEG + STRESS
CR ~ WM + SELFC
TD ~ CR + SELFC 
RR ~ CR + SELFC 
RL ~ CR + SELFC 
IMCQ ~ CR + SELFC 

##Covariances

NEG ~~ STRESS
'
fittedModelConfFL <- sem(modelConfFL, dataS2, meanstructure = TRUE,
                        std.lv = TRUE, mimic = "Mplus", estimator = "WLSMV",
                        test = "Satterthwaite", orthogonal = FALSE,
                        bootstrap = 5000,
                        ordered = c("SES", "ECO", "povertyMe",
                                    "na1", "na2", "na3", "na4", "na5",
                                    "na6", "na7", "na8", "na9", "na10",
                                    "str1", "str2", "str3", "str4", "str5",
                                    "str6", "str7", "str8", "str9", "str10",
                                    "wm1", "wm2", "wm3", "wm4", "wm5",
                                    "wm6", "wm7", "wm8", "wm9",
                                    "sc1", "sc2", "sc3", "sc4", "sc5", "sc6", "sc7",
                                    "sc8", "sc9", "sc10", "sc11", "sc12", "sc13",
                                    "crt1", "crt2", "crt3", "crt4", "crt5", "crt6",
                                    "fl1", "fl2", "fl3", "fl4", "fl5", "fl6", "fl8"))
fitmeasures(fittedModelConfFL, 
            c("chisq.scaled", "df.scaled", "pvalue.scaled", 
              "cfi.scaled", "tli.scaled", 
              "rmsea.scaled", "rmsea.ci.lower.scaled", "rmsea.ci.upper.scaled", "srmr"))
summary(fittedModelConfFL, fit.measures = T, standardize = T, rsquare = T)
residuals(fittedModelConfFL)$res.cov > .15
modindices(fittedModelConfFL)[order(-modindices(fittedModelConfFL)$mi), ]

##Study 3

modelRepl <- '
##Measurement models
subjPoverty =~ eco1 + eco2 + eco3 
STRESS =~ str2 + str3 + str6 + str8 + str9 + str10
WM =~ wm3 + wm4 + wm5 + wm6 + wm8
SELFC =~ sc3 + sc4 + sc5 + sc7 + sc9 + sc10 + sc11 + sc13
CR =~ crt1 + crt2 + crt3 + crt4 + crt5 + crt6
FL =~ fl1 + fl2 + fl3 + fl4 + fl5 + fl6 + fl8

##Regressions

subjPoverty ~ houseInc
STRESS ~ subjPoverty
WM ~ STRESS
SELFC ~ STRESS
CR ~ WM + SELFC
TD ~ CR + SELFC + FL
TD3 ~ CR + SELFC + FL
'
fittedModelRepl <- sem(modelRepl, dataS3, meanstructure = TRUE,
                       std.lv = TRUE, estimator = "WLSMV",
                       test = "Satterthwaite", orthogonal = FALSE,
                       bootstrap = 5000, ordered = c("eco1", "eco2", "eco3", 
                                                     "str2", "str3", "str6", "str8", "str9", "str10",
                                                     "wm3", "wm4", "wm5", "wm6", "wm8",
                                                     "sc3", "sc4", "sc5", "sc7", 
                                                     "sc9", "sc10", "sc11", "sc13",
                                                     "crt1", "crt2", "crt3", "crt4", "crt5", "crt6",
                                                     "fl1", "fl2", "fl3", "fl4",
                                                     "fl5", "fl6", "fl8"))
fitmeasures(fittedModelRepl, 
            c("chisq.scaled", "df.scaled", "pvalue.scaled", 
              "cfi.scaled", "tli.scaled", 
              "rmsea.scaled", "rmsea.ci.lower.scaled", "rmsea.ci.upper.scaled", "srmr"))
summary(fittedModelRepl, fit.measures = T, standardize = T, rsquare = T)
residuals(fittedModelMonetary)$res.cov > .15
modindices(fittedModelMonetary)[order(-modindices(fittedModelMonetary)$mi), ]


modelReplFL <- '
##Measurement models
subjPoverty =~ eco1 + eco2 + eco3 
STRESS =~ str2 + str3 + str6 + str8 + str9 + str10
WM =~ wm3 + wm4 + wm5 + wm6 + wm8
SELFC =~ sc3 + sc4 + sc5 + sc7 + sc9 + sc10 + sc11 + sc12 + sc13
CR =~ crt1 + crt2 + crt3 + crt4 + crt5 + crt6

##Regressions

subjPoverty ~ houseInc
STRESS ~ subjPoverty
WM ~ STRESS
SELFC ~ STRESS
CR ~ WM + SELFC
TD ~ CR + SELFC 
TD3 ~ CR + SELFC 
'

fittedModelReplFL <- sem(modelReplFL, dataS3, meanstructure = TRUE,
                         std.lv = TRUE, estimator = "WLSMV",
                         test = "Satterthwaite", orthogonal = FALSE,
                         bootstrap = 5000, ordered = c("eco1", "eco2", "eco3", 
                                                       "str2", "str3", "str6", "str8", "str9", "str10",
                                                       "wm3", "wm4", "wm5", "wm6", "wm8",
                                                       "sc3", "sc4", "sc5", "sc7", 
                                                       "sc9", "sc10", "sc11", "sc13",
                                                       "crt1", "crt2", "crt3", "crt4", "crt5", "crt6",
                                                       "fl1", "fl2", "fl3", "fl4",
                                                       "fl5", "fl6", "fl8"))
fitmeasures(fittedModelReplFL, 
            c("chisq.scaled", "df.scaled", "pvalue.scaled", 
              "cfi.scaled", "tli.scaled", 
              "rmsea.scaled", "rmsea.ci.lower.scaled", "rmsea.ci.upper.scaled", "srmr"))
summary(fittedModelReplFL, fit.measures = T, standardize = T, rsquare = T)
residuals(fittedModelReplFL)$res.cov > .15
modindices(fittedModelReplFL)[order(-modindices(fittedModelReplFL)$mi), ]


# Sensitivity analysis - all items ----------------------------------------

modelExp <- '
##Measurement models

subjPoverty =~ SES + ECO + povertyMe
NEG =~ na1 + na2 + na3 + na4 + na5 + na6 + na7 + na8 + na9 + na10
STRESS =~ str1 + str2 + str3 + str4 + str5 + str6 + str7 + str8 + str9 + str10
WM =~ wm1 + wm2 + wm3 + wm4 + wm5 + wm6 + wm7 + wm8 + wm9 + wm10
SELFC =~ sc1 + sc2 + sc3 + sc4 + sc5 + sc6 + sc7 + sc8 + sc9 + sc10 + sc11 + sc12 + sc13
CR =~ crt1 + crt2 + crt3 + crt4 + crt5 + crt6
FL =~ fl1 + fl2 + fl3 + fl4 + fl5 + fl6 

##Regressions

subjPoverty ~ houseInc
NEG ~ subjPoverty
STRESS ~ subjPoverty
WM ~ NEG + STRESS
SELFC ~ NEG + STRESS
CR ~ WM + SELFC
TD ~ CR + SELFC + FL
RR ~ CR + SELFC + FL
RL ~ CR + SELFC + FL
'
fittedModelExp <- sem(modelExp, dataS1, meanstructure = TRUE,
                      std.lv = TRUE, mimic = "Mplus", estimator = "WLSMV",
                      test = "Satterthwaite", orthogonal = FALSE,
                      bootstrap = 5000,
                      ordered = c("SES", "ECO", "povertyMe",
                                  "na1", "na2", "na3", "na4", "na5",
                                  "na6", "na7", "na8", "na9", "na10",
                                  "str1", "str2", "str3", "str4", "str5",
                                  "str6", "str7", "str8", "str9", "str10",
                                  "wm1", "wm2", "wm3", "wm4", "wm5",
                                  "wm6", "wm7", "wm8", "wm9", "wm10",
                                  "sc1", "sc2", "sc3", "sc4", "sc5", "sc6", "sc7",
                                  "sc8", "sc9", "sc10", "sc11", "sc12", "sc13",
                                  "crt1", "crt2", "crt3", "crt4", "crt5", "crt6",
                                  "fl1", "fl2", "fl3", "fl4", "fl5", "fl6",
                                  "TD", "RR", "RL"))
fitmeasures(fittedModelExp, 
            c("chisq.scaled", "df.scaled", "pvalue.scaled", 
              "cfi.scaled", "tli.scaled", 
              "rmsea.scaled", "rmsea.ci.lower.scaled", "rmsea.ci.upper.scaled","srmr"))
summary(fittedModelExp, fit.measures = T, standardize = T, rsquare = T)
residuals(fittedModelExp)$res.cov > .20
modindices(fittedModelExp)[order(-modindices(fittedModelExp)$mi), ]


modelExpCov <- '
##Measurement models

subjPoverty =~ SES + ECO + povertyMe
NEG =~ na1 + na2 + na3 + na4 + na5 + na6 + na7 + na8 + na9 + na10
STRESS =~ str1 + str2 + str3 + str4 + str5 + str6 + str7 + str8 + str9 + str10
WM =~ wm1 + wm2 + wm3 + wm4 + wm5 + wm6 + wm7 + wm8 + wm9 + wm10
SELFC =~ sc1 + sc2 + sc3 + sc4 + sc5 + sc6 + sc7 + sc8 + sc9 + sc10 + sc11 + sc12 + sc13
CR =~ crt1 + crt2 + crt3 + crt4 + crt5 + crt6
FL =~ fl1 + fl2 + fl3 + fl4 + fl5 + fl6 

##Regressions

subjPoverty ~ houseInc
NEG ~ subjPoverty
STRESS ~ subjPoverty
WM ~ NEG + STRESS
SELFC ~ NEG + STRESS
CR ~ WM + SELFC
TD ~ CR + SELFC + FL
RR ~ CR + SELFC + FL
RL ~ CR + SELFC + FL

##Covariances

NEG ~~ STRESS
'
fittedModelExpCov <- sem(modelExpCov, dataS1, meanstructure = TRUE,
                       std.lv = TRUE, mimic = "Mplus", estimator = "WLSMV",
                       test = "Satterthwaite", orthogonal = FALSE,
                       bootstrap = 5000,
                       ordered = c("SES", "ECO", "povertyMe",
                                   "na1", "na2", "na3", "na4", "na5",
                                   "na6", "na7", "na8", "na9", "na10",
                                   "str1", "str2", "str3", "str4", "str5",
                                   "str6", "str7", "str8", "str9", "str10",
                                   "wm1", "wm2", "wm3", "wm4", "wm5",
                                   "wm6", "wm7", "wm8", "wm9", "wm10",
                                   "sc1", "sc2", "sc3", "sc4", "sc5", "sc6", "sc7",
                                   "sc8", "sc9", "sc10", "sc11", "sc12", "sc13",
                                   "crt1", "crt2", "crt3", "crt4", "crt5", "crt6",
                                   "fl1", "fl2", "fl3", "fl4", "fl5", "fl6"))
fitmeasures(fittedModelExpCov, 
            c("chisq.scaled", "df.scaled", "pvalue.scaled", 
              "cfi.scaled", "tli.scaled", 
              "rmsea.scaled", "rmsea.ci.lower.scaled", "rmsea.ci.upper.scaled", "srmr"))
summary(fittedModelExpCov, fit.measures = T, standardize = T, rsquare = T)
residuals(fittedModelExpCov)$res.cov
modindices(fittedModelExpCov)[order(-modindices(fittedModelExpCov)$mi), ]


modelExpFL <- '
##Measurement models

subjPoverty =~ SES + ECO + povertyMe
NEG =~ na1 + na2 + na3 + na4 + na5 + na6 + na7 + na8 + na9 + na10
STRESS =~ str1 + str2 + str3 + str4 + str5 + str6 + str7 + str8 + str9 + str10
WM =~ wm1 + wm2 + wm3 + wm4 + wm5 + wm6 + wm7 + wm8 + wm9 + wm10
SELFC =~ sc1 + sc2 + sc3 + sc4 + sc5 + sc6 + sc7 + sc8 + sc9 + sc10 + sc11 + sc12 + sc13
CR =~ crt1 + crt2 + crt3 + crt4 + crt5 + crt6

##Regressions

subjPoverty ~ houseInc
NEG ~ subjPoverty
STRESS ~ subjPoverty
WM ~ NEG + STRESS
SELFC ~ NEG + STRESS
CR ~ WM + SELFC
TD ~ CR + SELFC 
RR ~ CR + SELFC 
RL ~ CR + SELFC 

##Covariances

NEG ~~ STRESS
'
fittedModelExpFL <- sem(modelExpFL, dataS1, meanstructure = TRUE,
                        std.lv = TRUE, mimic = "Mplus", estimator = "WLSMV",
                        test = "Satterthwaite", orthogonal = FALSE,
                        bootstrap = 5000,
                        ordered = c("SES", "ECO", "povertyMe",
                                    "na1", "na2", "na3", "na4", "na5",
                                    "na6", "na7", "na8", "na9", "na10",
                                    "str1", "str2", "str3", "str4", "str5",
                                    "str6", "str7", "str8", "str9", "str10",
                                    "wm1", "wm2", "wm3", "wm4", "wm5",
                                    "wm6", "wm7", "wm8", "wm9", "wm10",
                                    "sc1", "sc2", "sc3", "sc4", "sc5", "sc6", "sc7",
                                    "sc8", "sc9", "sc10", "sc11", "sc12", "sc13",
                                    "crt1", "crt2", "crt3", "crt4", "crt5", "crt6",
                                    "fl1", "fl2", "fl3", "fl4", "fl5", "fl6"))
fitmeasures(fittedModelExpFL, 
            c("chisq.scaled", "df.scaled", "pvalue.scaled", 
              "cfi.scaled", "tli.scaled", 
              "rmsea.scaled", "rmsea.ci.lower.scaled", "rmsea.ci.upper.scaled", "srmr"))
summary(fittedModelExpFL, fit.measures = T, standardize = T, rsquare = T)
residuals(fittedModelExpFL)$res.cov > .15
modindices(fittedModelExpFL)[order(-modindices(fittedModelExpFL)$mi), ]

##Study 2

modelConf <- '
##Measurement models

subjPoverty =~ SES + ECO + povertyMe
NEG =~ na1 + na2 + na3 + na4 + na5 + na6 + na7 + na8 + na9 + na10
STRESS =~ str1 + str2 + str3 + str4 + str5 + str6 + str7 + str8 + str9 + str10
WM =~ wm1 + wm2 + wm3 + wm4 + wm5 + wm6 + wm7 + wm8 + wm9 
SELFC =~ sc1 + sc2 + sc3 + sc4 + sc5 + sc6 + sc7 + sc8 + sc9 + sc10 + sc11 + sc12 + sc13
CR =~ crt1 + crt2 + crt3 + crt4 + crt5 + crt6

##Regressions

subjPoverty ~ houseInc
NEG ~ subjPoverty
STRESS ~ subjPoverty
WM ~ NEG + STRESS
SELFC ~ NEG + STRESS
CR ~ WM + SELFC
TD ~ CR + SELFC + FL
RR ~ CR + SELFC + FL
RL ~ CR + SELFC + FL
IMCQ ~ CR + SELFC + FL
'
##Occassionally, this model does not converge
##I recommend running both with and without reducing the variance of decision-making facets
fittedModelConf <- sem(modelConf, dataS2, meanstructure = TRUE,
                       std.lv = TRUE, mimic = "Mplus", estimator = "WLSMV",
                       test = "Satterthwaite", orthogonal = FALSE,
                       bootstrap = 5000,
                       ordered = c("SES", "ECO", "povertyMe",
                                   "na1", "na2", "na3", "na4", "na5",
                                   "na6", "na7", "na8", "na9", "na10",
                                   "str1", "str2", "str3", "str4", "str5",
                                   "str6", "str7", "str8", "str9", "str10",
                                   "wm1", "wm2", "wm3", "wm4", "wm5",
                                   "wm6", "wm7", "wm8", "wm9",
                                   "sc1", "sc2", "sc3", "sc4", "sc5", "sc6", "sc7",
                                   "sc8", "sc9", "sc10", "sc11", "sc12", "sc13",
                                   "crt1", "crt2", "crt3", "crt4", "crt5", "crt6",
                                   "fl1", "fl2", "fl3", "fl4", "fl5", "fl6", "fl8",
                                   "TD", "RR", "RL", "IMCQ"))
fitmeasures(fittedModelConf, 
            c("chisq.scaled", "df.scaled", "pvalue.scaled", 
              "cfi.scaled", "tli.scaled", 
              "rmsea.scaled", "rmsea.ci.lower.scaled", "rmsea.ci.upper.scaled", "srmr"))
summary(fittedModelConf, fit.measures = T, standardize = T, rsquare = T)
residuals(fittedModelConf)$res.cov > .20
modindices(fittedModelConf)[order(-modindices(fittedModelConf)$mi), ]


modelConfCov <- '
##Measurement models

subjPoverty =~ SES + ECO + povertyMe
NEG =~ na1 + na2 + na3 + na4 + na5 + na6 + na7 + na8 + na9 + na10
STRESS =~ str1 + str2 + str3 + str4 + str5 + str6 + str7 + str8 + str9 + str10
WM =~ wm1 + wm2 + wm3 + wm4 + wm5 + wm6 + wm7 + wm8 + wm9 
SELFC =~ sc1 + sc2 + sc3 + sc4 + sc5 + sc6 + sc7 + sc8 + sc9 + sc10 + sc11 + sc12 + sc13
CR =~ crt1 + crt2 + crt3 + crt4 + crt5 + crt6

##Regressions

subjPoverty ~ houseInc
NEG ~ subjPoverty
STRESS ~ subjPoverty
WM ~ NEG + STRESS
SELFC ~ NEG + STRESS
CR ~ WM + SELFC
TD ~ CR + SELFC + FL
RR ~ CR + SELFC + FL
RL ~ CR + SELFC + FL
IMCQ ~ CR + SELFC + FL

##Covariances

NEG ~~ STRESS
'
fittedModelConfCov <- sem(modelConfCov, dataS2, meanstructure = TRUE,
                        std.lv = TRUE, mimic = "Mplus", estimator = "WLSMV",
                        test = "Satterthwaite", orthogonal = FALSE,
                        bootstrap = 5000,
                        ordered = c("SES", "ECO", "povertyMe",
                                    "na1", "na2", "na3", "na4", "na5",
                                    "na6", "na7", "na8", "na9", "na10",
                                    "str1", "str2", "str3", "str4", "str5",
                                    "str6", "str7", "str8", "str9", "str10",
                                    "wm1", "wm2", "wm3", "wm4", "wm5",
                                    "wm6", "wm7", "wm8", "wm9",
                                    "sc1", "sc2", "sc3", "sc4", "sc5", "sc6", "sc7",
                                    "sc8", "sc9", "sc10", "sc11", "sc12", "sc13",
                                    "crt1", "crt2", "crt3", "crt4", "crt5", "crt6",
                                    "fl1", "fl2", "fl3", "fl4", "fl5", "fl6", "fl8"))
fitmeasures(fittedModelConfCov, 
            c("chisq.scaled", "df.scaled", "pvalue.scaled", 
              "cfi.scaled", "tli.scaled", 
              "rmsea.scaled", "rmsea.ci.lower.scaled", "rmsea.ci.upper.scaled", "srmr"))
summary(fittedModelConfCov, fit.measures = T, standardize = T, rsquare = T)
residuals(fittedModelConfCov)$res.cov
modindices(fittedModelConfCov)[order(-modindices(fittedModelConfCov)$mi), ]


modelConfFL <- '
##Measurement models

subjPoverty =~ SES + ECO + povertyMe
NEG =~ na1 + na2 + na3 + na4 + na5 + na6 + na7 + na8 + na9 + na10
STRESS =~ str1 + str2 + str3 + str4 + str5 + str6 + str7 + str8 + str9 + str10
WM =~ wm1 + wm2 + wm3 + wm4 + wm5 + wm6 + wm7 + wm8 + wm9
SELFC =~ sc1 + sc2 + sc3 + sc4 + sc5 + sc6 + sc7 + sc8 + sc9 + sc10 + sc11 + sc12 + sc13
CR =~ crt1 + crt2 + crt3 + crt4 + crt5 + crt6

##Regressions

subjPoverty ~ houseInc
NEG ~ subjPoverty
STRESS ~ subjPoverty
WM ~ NEG + STRESS
SELFC ~ NEG + STRESS
CR ~ WM + SELFC
TD ~ CR + SELFC 
RR ~ CR + SELFC 
RL ~ CR + SELFC 
IMCQ ~ CR + SELFC 

##Covariances

NEG ~~ STRESS
'
fittedModelConfFL <- sem(modelConfFL, dataS2, meanstructure = TRUE,
                        std.lv = TRUE, mimic = "Mplus", estimator = "WLSMV",
                        test = "Satterthwaite", orthogonal = FALSE,
                        bootstrap = 5000,
                        ordered = c("SES", "ECO", "povertyMe",
                                    "na1", "na2", "na3", "na4", "na5",
                                    "na6", "na7", "na8", "na9", "na10",
                                    "str1", "str2", "str3", "str4", "str5",
                                    "str6", "str7", "str8", "str9", "str10",
                                    "wm1", "wm2", "wm3", "wm4", "wm5",
                                    "wm6", "wm7", "wm8", "wm9",
                                    "sc1", "sc2", "sc3", "sc4", "sc5", "sc6", "sc7",
                                    "sc8", "sc9", "sc10", "sc11", "sc12", "sc13",
                                    "crt1", "crt2", "crt3", "crt4", "crt5", "crt6",
                                    "fl1", "fl2", "fl3", "fl4", "fl5", "fl6", "fl8"))
fitmeasures(fittedModelConfFL, 
            c("chisq.scaled", "df.scaled", "pvalue.scaled", 
              "cfi.scaled", "tli.scaled", 
              "rmsea.scaled", "rmsea.ci.lower.scaled", "rmsea.ci.upper.scaled",  "srmr"))
summary(fittedModelConfFL, fit.measures = T, standardize = T, rsquare = T)
residuals(fittedModelConfFL)$res.cov > .15
modindices(fittedModelConfFL)[order(-modindices(fittedModelConfFL)$mi), ]

##Study 3

modelRepl <- '
##Measurement models
subjPoverty =~ eco1 + eco2 + eco3 
STRESS =~ str1 + str2 + str3 + str4 + str5 + str6 + str7 + str8 + str9 + str10
WM =~ wm1 + wm2 + wm3 + wm4 + wm5 + wm6 + wm8
SELFC =~ sc1 + sc2 + sc3 + sc4 + sc5 + sc6 + sc7 + sc8 + sc9 + sc10 + sc11 + sc12 + sc13
CR =~ crt1 + crt2 + crt3 + crt4 + crt5 + crt6
FL =~ fl1 + fl2 + fl3 + fl4 + fl5 + fl6 + fl7 + fl8

##Regressions

subjPoverty ~ houseInc
STRESS ~ subjPoverty
WM ~ STRESS
SELFC ~ STRESS
CR ~ WM + SELFC
TD ~ CR + SELFC + FL
TD3 ~ CR + SELFC + FL
'
fittedModelRepl <- sem(modelRepl, dataS3, meanstructure = TRUE,
                           std.lv = TRUE, estimator = "WLSMV",
                           test = "Satterthwaite", orthogonal = FALSE,
                           bootstrap = 5000, ordered = c("eco1", "eco2", "eco3", 
                                                         "str1", "str2", "str3", "str4", "str5",
                                                         "str6", "str7", "str8", "str9", "str10",
                                                         "wm1", "wm2", "wm3", "wm4", 
                                                         "wm5", "wm6", "wm8",
                                                         "sc1", "sc2", "sc3", "sc4", "sc5",
                                                         "sc6", "sc7", "sc8", "sc9", "sc10",
                                                         "sc11", "sc12", "sc13",
                                                         "crt1", "crt2", "crt3", "crt4", "crt5", "crt6",
                                                         "fl1", "fl2", "fl3", "fl4",
                                                         "fl5", "fl6", "fl7", "fl8"))
fitmeasures(fittedModelRepl, 
            c("chisq.scaled", "df.scaled", "pvalue.scaled", 
              "cfi.scaled", "tli.scaled", 
              "rmsea.scaled", "rmsea.ci.lower.scaled", "rmsea.ci.upper.scaled", 
              "srmr", "pnfi", "bic"))
summary(fittedModelRepl, fit.measures = T, standardize = T, rsquare = T)
residuals(fittedModelRepl)$res.cov > .15
modindices(fittedModelRepl)[order(-modindices(fittedModelRepl)$mi), ]


modelReplFL <- '
             ##Measurement models
subjPoverty =~ eco1 + eco2 + eco3 
STRESS =~ str1 + str2 + str3 + str4 + str5 + str6 + str7 + str8 + str9 + str10
WM =~ wm1 + wm2 + wm3 + wm4 + wm5 + wm6 + wm8
SELFC =~ sc1 + sc2 + sc3 + sc4 + sc5 + sc6 + sc7 + sc8 + sc9 + sc10 + sc11 + sc12 + sc13
CR =~ crt1 + crt2 + crt3 + crt4 + crt5 + crt6

##Regressions

subjPoverty ~ houseInc
STRESS ~ subjPoverty
WM ~ STRESS
SELFC ~ STRESS
CR ~ WM + SELFC
TD ~ CR + SELFC 
TD3 ~ CR + SELFC 
'
fittedModelReplFL <- sem(modelReplFL, dataS3, meanstructure = TRUE,
                           std.lv = TRUE, estimator = "WLSMV",
                           test = "Satterthwaite", orthogonal = FALSE,
                           bootstrap = 5000, ordered = c("eco1", "eco2", "eco3", 
                                                         "str1", "str2", "str3", "str4", "str5",
                                                         "str6", "str7", "str8", "str9", "str10",
                                                         "wm1", "wm2", "wm3", "wm4", 
                                                         "wm5", "wm6", "wm8",
                                                         "sc1", "sc2", "sc3", "sc4", "sc5",
                                                         "sc6", "sc7", "sc8", "sc9", "sc10",
                                                         "sc11", "sc12", "sc13",
                                                         "crt1", "crt2", "crt3", "crt4", "crt5", "crt6"))
fitmeasures(fittedModelReplFL, 
            c("chisq.scaled", "df.scaled", "pvalue.scaled", 
              "cfi.scaled", "tli.scaled", 
              "rmsea.scaled", "rmsea.ci.lower.scaled", "rmsea.ci.upper.scaled", 
              "srmr", "pnfi", "bic"))
summary(fittedModelReplFL, fit.measures = T, standardize = T, rsquare = T)
residuals(fittedModelReplFL)$res.cov > .15
modindices(fittedModelReplFL)[order(-modindices(fittedModelReplFL)$mi), ]


# Sensitivity analysis - best items ---------------------------------------

##na2, na8, na9, na10
##str1, str2, str3, str10
##wm6, wm7, wm8, wm9
##sc3, sc9, sc11, sc13
##crt1, crt2, crt3, crt6
##fl2, fl3, fl4, fl5

modelExp <- '
##Measurement models

subjPoverty =~ SES + ECO + povertyMe
NEG =~ na2 + na8 + na9 + na10
STRESS =~ str1 + str2 + str3 + str10
WM =~ wm6 + wm7 + wm8 + wm9 
SELFC =~ sc3 + sc9 + sc11 + sc13
CR =~ crt1 + crt2 + crt3 + crt6
FL =~ fl2 + fl3 + fl4 + fl5 

##Regressions

subjPoverty ~ houseInc
NEG ~ subjPoverty
STRESS ~ subjPoverty
WM ~ NEG + STRESS
SELFC ~ NEG + STRESS
CR ~ WM + SELFC
TD ~ CR + SELFC + FL
RR ~ CR + SELFC + FL
RL ~ CR + SELFC + FL
'
fittedModelExp <- sem(modelExp, dataS1, meanstructure = TRUE,
                      std.lv = TRUE, mimic = "Mplus", estimator = "WLSMV",
                      test = "Satterthwaite", orthogonal = FALSE,
                      bootstrap = 5000,
                      ordered = c("SES", "ECO", "povertyMe",
                                  "na1", "na2", "na3", "na4", "na5",
                                  "na6", "na7", "na8", "na9", "na10",
                                  "str1", "str2", "str3", "str4", "str5",
                                  "str6", "str7", "str8", "str9", "str10",
                                  "wm1", "wm2", "wm3", "wm4", "wm5",
                                  "wm6", "wm7", "wm8", "wm9", "wm10",
                                  "sc1", "sc2", "sc3", "sc4", "sc5", "sc6", "sc7",
                                  "sc8", "sc9", "sc10", "sc11", "sc12", "sc13",
                                  "crt1", "crt2", "crt3", "crt4", "crt5", "crt6",
                                  "fl1", "fl2", "fl3", "fl4", "fl5", "fl6",
                                  "TD", "RR", "RL"))
fitmeasures(fittedModelExp, 
            c("chisq.scaled", "df.scaled", "pvalue.scaled", 
              "cfi.scaled", "tli.scaled", 
              "rmsea.scaled", "rmsea.ci.lower.scaled", "rmsea.ci.upper.scaled", "srmr"))
summary(fittedModelExp, fit.measures = T, standardize = T, rsquare = T)
residuals(fittedModelExp)$res.cov > .20
modindices(fittedModelExp)[order(-modindices(fittedModelExp)$mi), ]


modelExpCov <- '
##Measurement models

subjPoverty =~ SES + ECO + povertyMe
NEG =~ na2 + na8 + na9 + na10
STRESS =~ str1 + str2 + str3 + str10
WM =~ wm6 + wm7 + wm8 + wm9 
SELFC =~ sc3 + sc9 + sc11 + sc13
CR =~ crt1 + crt2 + crt3 + crt6
FL =~ fl2 + fl3 + fl4 + fl5 

##Regressions

subjPoverty ~ houseInc
NEG ~ subjPoverty
STRESS ~ subjPoverty
WM ~ NEG + STRESS
SELFC ~ NEG + STRESS
CR ~ WM + SELFC
TD ~ CR + SELFC + FL
RR ~ CR + SELFC + FL
RL ~ CR + SELFC + FL

##Covariances

NEG ~~ STRESS
'
fittedModelExpCov <- sem(modelExpCov, dataS1, meanstructure = TRUE,
                       std.lv = TRUE, mimic = "Mplus", estimator = "WLSMV",
                       test = "Satterthwaite", orthogonal = FALSE,
                       bootstrap = 5000,
                       ordered = c("SES", "ECO", "povertyMe",
                                   "na1", "na2", "na3", "na4", "na5",
                                   "na6", "na7", "na8", "na9", "na10",
                                   "str1", "str2", "str3", "str4", "str5",
                                   "str6", "str7", "str8", "str9", "str10",
                                   "wm1", "wm2", "wm3", "wm4", "wm5",
                                   "wm6", "wm7", "wm8", "wm9", "wm10",
                                   "sc1", "sc2", "sc3", "sc4", "sc5", "sc6", "sc7",
                                   "sc8", "sc9", "sc10", "sc11", "sc12", "sc13",
                                   "crt1", "crt2", "crt3", "crt4", "crt5", "crt6",
                                   "fl1", "fl2", "fl3", "fl4", "fl5", "fl6"))
fitmeasures(fittedModelExpCov, 
            c("chisq.scaled", "df.scaled", "pvalue.scaled", 
              "cfi.scaled", "tli.scaled", 
              "rmsea.scaled", "rmsea.ci.lower.scaled", "rmsea.ci.upper.scaled", "srmr"))
summary(fittedModelExpCov, fit.measures = T, standardize = T, rsquare = T)
residuals(fittedModelExpCov)$res.cov
modindices(fittedModelExpCov)[order(-modindices(fittedModelExpCov)$mi), ]


modelExpFL <- '
##Measurement models

subjPoverty =~ SES + ECO + povertyMe
NEG =~ na2 + na8 + na9 + na10
STRESS =~ str1 + str2 + str3 + str10
WM =~ wm6 + wm7 + wm8 + wm9 
SELFC =~ sc3 + sc9 + sc11 + sc13
CR =~ crt1 + crt2 + crt3 + crt6

##Regressions

subjPoverty ~ houseInc
NEG ~ subjPoverty
STRESS ~ subjPoverty
WM ~ NEG + STRESS
SELFC ~ NEG + STRESS
CR ~ WM + SELFC
TD ~ CR + SELFC 
RR ~ CR + SELFC 
RL ~ CR + SELFC 

##Covariances

NEG ~~ STRESS
'
fittedModelExpFL <- sem(modelExpFL, dataS1, meanstructure = TRUE,
                       std.lv = TRUE, mimic = "Mplus", estimator = "WLSMV",
                       test = "Satterthwaite", orthogonal = FALSE,
                       bootstrap = 5000,
                       ordered = c("SES", "ECO", "povertyMe",
                                   "na1", "na2", "na3", "na4", "na5",
                                   "na6", "na7", "na8", "na9", "na10",
                                   "str1", "str2", "str3", "str4", "str5",
                                   "str6", "str7", "str8", "str9", "str10",
                                   "wm1", "wm2", "wm3", "wm4", "wm5",
                                   "wm6", "wm7", "wm8", "wm9", "wm10",
                                   "sc1", "sc2", "sc3", "sc4", "sc5", "sc6", "sc7",
                                   "sc8", "sc9", "sc10", "sc11", "sc12", "sc13",
                                   "crt1", "crt2", "crt3", "crt4", "crt5", "crt6",
                                   "fl1", "fl2", "fl3", "fl4", "fl5", "fl6"))
fitmeasures(fittedModelExpFL, 
            c("chisq.scaled", "df.scaled", "pvalue.scaled", 
              "cfi.scaled", "tli.scaled", 
              "rmsea.scaled", "rmsea.ci.lower.scaled", "rmsea.ci.upper.scaled", "srmr"))
summary(fittedModelExpFL, fit.measures = T, standardize = T, rsquare = T)
residuals(fittedModelExpFL)$res.cov > .15
modindices(fittedModelExpFL)[order(-modindices(fittedModelExpFL)$mi), ]

##Study 2

modelConf <- '
##Measurement models

subjPoverty =~ SES + ECO + povertyMe
NEG =~ na2 + na8 + na9 + na10
STRESS =~ str1 + str2 + str3 + str10
WM =~ wm6 + wm7 + wm8 + wm9 
SELFC =~ sc3 + sc9 + sc11 + sc13
CR =~ crt1 + crt2 + crt6
FL =~ fl2 + fl3 + fl4 + fl5 

##Regressions

subjPoverty ~ houseInc
NEG ~ subjPoverty
STRESS ~ subjPoverty
WM ~ NEG + STRESS
SELFC ~ NEG + STRESS
CR ~ WM + SELFC
TD ~ CR + SELFC + FL
RR ~ CR + SELFC + FL
RL ~ CR + SELFC + FL
IMCQ ~ CR + SELFC + FL
'
fittedModelConf <- sem(modelConf, dataS2, meanstructure = TRUE,
                       std.lv = TRUE, mimic = "Mplus", estimator = "WLSMV",
                       test = "Satterthwaite", orthogonal = FALSE,
                       bootstrap = 5000,
                       ordered = c("SES", "ECO", "povertyMe",
                                   "na1", "na2", "na3", "na4", "na5",
                                   "na6", "na7", "na8", "na9", "na10",
                                   "str1", "str2", "str3", "str4", "str5",
                                   "str6", "str7", "str8", "str9", "str10",
                                   "wm1", "wm2", "wm3", "wm4", "wm5",
                                   "wm6", "wm7", "wm8", "wm9",
                                   "sc1", "sc2", "sc3", "sc4", "sc5", "sc6", "sc7",
                                   "sc8", "sc9", "sc10", "sc11", "sc12", "sc13",
                                   "crt1", "crt2", "crt3", "crt4", "crt5", "crt6",
                                   "fl1", "fl2", "fl3", "fl4", "fl5", "fl6", "fl8",
                                   "TD", "RR", "RL", "IMCQ"))
fitmeasures(fittedModelConf, 
            c("chisq.scaled", "df.scaled", "pvalue.scaled", 
              "cfi.scaled", "tli.scaled", 
              "rmsea.scaled", "rmsea.ci.lower.scaled", "rmsea.ci.upper.scaled",   "srmr"))
summary(fittedModelConf, fit.measures = T, standardize = T, rsquare = T)
residuals(fittedModelConf)$res.cov > .20
modindices(fittedModelConf)[order(-modindices(fittedModelConf)$mi), ]


modelConfCov <- '
##Measurement models

subjPoverty =~ SES + ECO + povertyMe
NEG =~ na2 + na8 + na9 + na10
STRESS =~ str1 + str2 + str3 + str10
WM =~ wm6 + wm7 + wm8 + wm9 
SELFC =~ sc3 + sc9 + sc11 + sc13
CR =~ crt1 + crt2 +  crt6
FL =~ fl2 + fl3 + fl4 + fl5 

##Regressions

subjPoverty ~ houseInc
NEG ~ subjPoverty
STRESS ~ subjPoverty
WM ~ NEG + STRESS
SELFC ~ NEG + STRESS
CR ~ WM + SELFC
TD ~ CR + SELFC + FL
RR ~ CR + SELFC + FL
RL ~ CR + SELFC + FL
IMCQ ~ CR + SELFC + FL

##Covariances

NEG ~~ STRESS
'
fittedModelConfCov <- sem(modelConfCov, dataS2, meanstructure = TRUE,
                        std.lv = TRUE, mimic = "Mplus", estimator = "WLSMV",
                        test = "Satterthwaite", orthogonal = FALSE,
                        bootstrap = 5000,
                        ordered = c("SES", "ECO", "povertyMe",
                                    "na1", "na2", "na3", "na4", "na5",
                                    "na6", "na7", "na8", "na9", "na10",
                                    "str1", "str2", "str3", "str4", "str5",
                                    "str6", "str7", "str8", "str9", "str10",
                                    "wm1", "wm2", "wm3", "wm4", "wm5",
                                    "wm6", "wm7", "wm8", "wm9",
                                    "sc1", "sc2", "sc3", "sc4", "sc5", "sc6", "sc7",
                                    "sc8", "sc9", "sc10", "sc11", "sc12", "sc13",
                                    "crt1", "crt2", "crt3", "crt4", "crt5", "crt6",
                                    "fl1", "fl2", "fl3", "fl4", "fl5", "fl6", "fl8"))
fitmeasures(fittedModelConfCov, 
            c("chisq.scaled", "df.scaled", "pvalue.scaled", 
              "cfi.scaled", "tli.scaled", 
              "rmsea.scaled", "rmsea.ci.lower.scaled", "rmsea.ci.upper.scaled", "srmr"))
summary(fittedModelConfCov, fit.measures = T, standardize = T, rsquare = T)
residuals(fittedModelConfCov)$res.cov
modindices(fittedModelConfCov)[order(-modindices(fittedModelConfCov)$mi), ]


modelConfFL <- '
##Measurement models

subjPoverty =~ SES + ECO + povertyMe
NEG =~ na2 + na8 + na9 + na10
STRESS =~ str1 + str2 + str3 + str10
WM =~ wm6 + wm7 + wm8 + wm9 
SELFC =~ sc3 + sc9 + sc11 + sc13
CR =~ crt1 + crt2 + crt6

##Regressions

subjPoverty ~ houseInc
NEG ~ subjPoverty
STRESS ~ subjPoverty
WM ~ NEG + STRESS
SELFC ~ NEG + STRESS
CR ~ WM + SELFC
TD ~ CR + SELFC 
RR ~ CR + SELFC 
RL ~ CR + SELFC 
IMCQ ~ CR + SELFC 

##Covariances

NEG ~~ STRESS
'
fittedModelConfFL <- sem(modelConfFL, dataS2, meanstructure = TRUE,
                        std.lv = TRUE, mimic = "Mplus", estimator = "WLSMV",
                        test = "Satterthwaite", orthogonal = FALSE,
                        bootstrap = 5000,
                        ordered = c("SES", "ECO", "povertyMe",
                                    "na1", "na2", "na3", "na4", "na5",
                                    "na6", "na7", "na8", "na9", "na10",
                                    "str1", "str2", "str3", "str4", "str5",
                                    "str6", "str7", "str8", "str9", "str10",
                                    "wm1", "wm2", "wm3", "wm4", "wm5",
                                    "wm6", "wm7", "wm8", "wm9",
                                    "sc1", "sc2", "sc3", "sc4", "sc5", "sc6", "sc7",
                                    "sc8", "sc9", "sc10", "sc11", "sc12", "sc13",
                                    "crt1", "crt2", "crt3", "crt4", "crt5", "crt6",
                                    "fl1", "fl2", "fl3", "fl4", "fl5", "fl6", "fl8"))
fitmeasures(fittedModelConfFL, 
            c("chisq.scaled", "df.scaled", "pvalue.scaled", 
              "cfi.scaled", "tli.scaled", 
              "rmsea.scaled", "rmsea.ci.lower.scaled", "rmsea.ci.upper.scaled", "srmr"))
summary(fittedModelConfFL, fit.measures = T, standardize = T, rsquare = T)
residuals(fittedModelConfFL)$res.cov > .15
modindices(fittedModelConfFL)[order(-modindices(fittedModelConfFL)$mi), ]

##Study 3

modelRepl <- '
##Measurement models
subjPoverty =~ eco1 + eco2 + eco3 
STRESS =~ str1 + str2 + str3 + str10
WM =~ wm4 + wm5 + wm6 + wm8
SELFC =~ sc3 + sc9 + sc11 + sc13
CR =~ crt1 + crt2 + crt3 + crt6
FL =~ fl2 + fl3 + fl4 + fl5

##Regressions

subjPoverty ~ houseInc
STRESS ~ subjPoverty
WM ~ STRESS
SELFC ~ STRESS
CR ~ WM + SELFC
TD ~ CR + SELFC + FL
TD3 ~ CR + SELFC + FL
'
fittedModelRepl <- sem(modelRepl, dataS3, meanstructure = TRUE,
                           std.lv = TRUE, estimator = "WLSMV",
                           test = "Satterthwaite", orthogonal = FALSE,
                           bootstrap = 5000, ordered = c("eco1", "eco2", "eco3", 
                                                         "str1", "str2", "str3", "str10",
                                                         "wm4", "wm5", "wm6", "wm8",
                                                         "sc3", "sc9", "sc11", "sc13",
                                                         "crt1", "crt2", "crt3", "crt6",
                                                         "fl2", "fl3", "fl4", "fl5"))
fitmeasures(fittedModelRepl, 
            c("chisq.scaled", "df.scaled", "pvalue.scaled", 
              "cfi.scaled", "tli.scaled", 
              "rmsea.scaled", "rmsea.ci.lower.scaled", "rmsea.ci.upper.scaled", 
              "srmr", "pnfi", "bic"))
summary(fittedModelRepl, fit.measures = T, standardize = T, rsquare = T)
residuals(fittedModelRepl)$res.cov > .15
modindices(fittedModelRepl)[order(-modindices(fittedModelRepl)$mi), ]


modelReplFL <- '
             ##Measurement models
subjPoverty =~ eco1 + eco2 + eco3 
STRESS =~ str1 + str2 + str3 + str10
WM =~ wm4 + wm5 + wm6 + wm8
SELFC =~ sc3 + sc9 + sc11 + sc13
CR =~ crt1 + crt2 + crt3 + crt6

##Regressions

subjPoverty ~ houseInc
STRESS ~ subjPoverty
WM ~ STRESS
SELFC ~ STRESS
CR ~ WM + SELFC
TD ~ CR + SELFC 
TD3 ~ CR + SELFC
'
fittedModelReplFL <- sem(modelReplFL, dataS3, meanstructure = TRUE,
                           std.lv = TRUE, estimator = "WLSMV",
                           test = "Satterthwaite", orthogonal = FALSE,
                           bootstrap = 5000, ordered = c("eco1", "eco2", "eco3", 
                                                         "str1", "str2", "str3", "str10",
                                                         "wm4", "wm5", "wm6", "wm8",
                                                         "sc3", "sc9", "sc11", "sc13",
                                                         "crt1", "crt2", "crt3", "crt6"))
fitmeasures(fittedModelReplFL, 
            c("chisq.scaled", "df.scaled", "pvalue.scaled", 
              "cfi.scaled", "tli.scaled", 
              "rmsea.scaled", "rmsea.ci.lower.scaled", "rmsea.ci.upper.scaled", 
              "srmr", "pnfi", "bic"))
summary(fittedModelReplFL, fit.measures = T, standardize = T, rsquare = T)
residuals(fittedModelReplFL)$res.cov > .15
modindices(fittedModelReplFL)[order(-modindices(fittedModelReplFL)$mi), ]
