# Supplementary material for: Consequences of Poverty on Economic Decision-Making: Assessing the Verisimilitude of the Cognitive Mechanism
Source: Front Psychol. 2020 Feb 13;11:171. doi: 10.3389/fpsyg.2020.00171 (PMC7031509; doi:10.3389/fpsyg.2020.00171)
Supplement: Supplementary file 1 [file Data_Sheet_1.ZIP › code and data/fullDataExp.csv]

ID	sex	nAdult	nChild	houseInc	SES	eco1	eco2	eco3	eco4	eco5	eco6	povertyMe	na1	na2	na3	na4	na5	na6	na7	na8	na9	na10	str1	str2	str3	str4	str5	str6	str7	str8	str9	str10	wm1	wm2	wm3	wm4	wm5	wm6	wm7	wm8	wm9	wm10	sc1	sc2	sc3	sc4	sc5	sc6	sc7
3	2	2	2	380,95	5	1	1	1	2	1	1	3	4	3	2	3	2	3	2	3	3	4	3	2	2	1	2	3	3	1	3	2	1	1	0	1	1	1	1	0	1	1	4	2	2	1	3	3	2
18	1	3	0	675	3	4	3	2	4	2	2	4	4	4	2	2	4	4	2	4	4	4	2	3	3	3	4	4	3	3	4	3	1	1	1	0	1	1	1	0	0	1	2	3	1	1	4	5	2
64	1	2	2	342,86	4	4	4	3	4	3	2	5	4	3	1	2	3	4	2	3	3	2	2	2	2	2	2	2	2	2	2	2	1	1	1	1	1	1	1	1	1	1	3	3	2	3	3	5	3
75	1	2	0	700	4	4	4	3	4	3	2	5	4	4	4	3	2	4	4	4	4	5	3	4	4	3	4	3	2	3	4	3	1	1	1	1	1	1	1	1	1	0	4	3	3	1	4	1	2
189	2	2	0	600	4	3	3	2	1	1	1	5	3	4	3	3	3	4	4	4	4	4	2	2	2	1	3	3	2	2	2	3	0	1	1	1	1	1	1	1	1	1	3	2	4	3	4	5	3
206	1	2	0	500	5	3	3	2	4	3	4	5	4	5	3	3	3	4	3	4	4	5	3	2	3	2	2	2	2	2	4	2	1	1	1	1	1	1	1	1	1	1	3	2	1	2	4	4	2
272	2	2	0	933,33	6	4	4	4	4	4	5	5	3	3	2	2	1	3	2	4	4	3	3	3	3	2	2	1	1	1	3	2	1	1	1	1	1	1	1	1	0	1	4	4	5	4	5	5	3
287	2	4	0	280	9	4	4	4	3	3	2	5	2	2	2	2	1	2	1	2	2	2	2	1	2	2	3	1	3	3	1	0	1	0	1	0	1	1	1	1	1	1	2	3	5	4	4	2	4
391	1	3	2	384,62	3	3	3	2	3	2	3	4	3	1	2	1	1	1	1	2	3	2	1	2	0	1	1	1	1	2	2	1	1	1	0	0	1	1	1	0	1	1	3	3	4	2	3	5	3
415	2	1	0	625	10	4	4	4	4	4	4	7	4	5	3	3	4	4	3	5	4	3	3	3	3	0	1	2	2	1	2	2	1	1	1	1	1	1	1	1	1	1	3	1	1	1	3	4	1
437	2	2	0	2000	7	4	3	4	4	4	3	6	4	3	1	3	2	3	1	3	2	2	3	3	3	2	2	2	3	2	3	2	1	1	1	1	1	1	1	1	1	1	3	4	3	3	3	3	3
486	2	3	1	869,57	4	4	4	3	4	4	4	5	3	2	2	2	2	3	2	4	3	2	2	2	3	2	2	2	2	1	2	2	1	1	1	1	1	1	1	1	1	1	2	2	1	3	2	3	2
558	1	4	2	483,87	5	3	3	3	3	3	3	5	2	3	3	3	3	3	3	4	4	4	2	2	2	2	2	2	2	2	2	2	1	0	1	1	1	1	0	1	1	1	2	4	4	4	4	2	4
593	1	2	0	1333,33	4	4	3	3	3	2	2	6	2	2	2	2	2	2	2	2	3	2	1	1	2	2	1	2	3	2	1	1	1	1	1	1	1	1	1	1	1	1	3	2	2	4	3	3	2
728	1	1	0	310	5	3	3	2	4	3	4	5	2	2	2	3	1	1	1	2	2	2	1	1	2	2	2	2	1	1	2	2	1	1	1	1	1	1	1	1	1	1	2	5	5	4	5	4	2
733	1	3	0	1000	8	5	5	4	5	5	5	7	3	2	2	2	2	2	2	2	3	2	2	2	2	1	1	2	1	1	2	2	1	1	1	1	1	1	1	1	1	1	4	4	4	3	3	4	4
826	1	2	0	1000	4	3	3	3	4	3	4	5	2	2	2	2	2	2	1	2	3	2	1	1	2	3	1	1	0	0	1	1	1	1	1	1	1	1	1	1	1	1	3	3	3	4	4	4	4
968	2	3	1	676,09	5	3	3	3	3	2	2	2	3	3	3	2	1	2	2	2	3	1	1	0	1	0	1	1	0	1	2	1	1	1	1	0	1	1	0	0	0	0	3	1	3	3	5	5	1
1119	2	5	0	233,33	4	3	3	3	3	3	3	5	4	4	2	3	4	4	3	4	3	3	2	2	2	2	2	2	2	2	2	2	1	1	1	0	1	1	1	1	1	1	3	2	3	1	2	3	1
1223	1	2	0	666,67	2	3	2	3	3	1	4	3	1	2	1	1	1	1	1	2	2	1	2	1	2	1	1	1	1	0	1	2	1	1	0	1	1	1	1	1	1	1	3	4	2	3	4	4	3
1297	2	3	0	600	5	3	3	1	3	2	2	5	4	5	2	3	2	2	2	4	3	4	3	2	3	1	1	3	1	1	3	3	1	1	0	1	1	1	1	1	1	1	3	4	3	4	2	2	5
1369	2	2	0	540	2	2	2	1	2	1	1	2	4	4	2	4	1	3	1	4	5	5	3	3	3	2	3	2	1	1	3	3	1	1	1	1	1	1	1	1	1	1	2	4	5	4	5	5	5
1435	2	2	0	486,67	3	3	3	1	3	3	2	5	3	4	1	3	3	4	3	3	3	3	1	0	1	1	0	1	2	0	2	0	1	1	1	1	1	1	1	0	0	0	4	3	4	5	5	5	5
1448	2	1	0	250	4	3	3	3	2	1	3	5	4	4	1	3	1	5	2	3	4	4	3	4	4	2	2	2	2	2	3	3	1	0	1	1	1	1	1	1	1	1	2	2	2	5	4	4	3
1664	2	2	0	533,33	1	2	1	1	1	1	1	2	4	4	4	3	2	3	3	4	4	4	3	3	3	2	3	4	2	1	2	1	1	1	1	1	1	1	1	1	1	1	3	3	5	5	5	1	3
1782	1	2	2	380,95	5	2	2	1	1	1	1	4	4	3	3	3	3	3	3	4	4	4	2	2	2	2	3	3	2	2	2	2	1	1	1	1	1	1	1	1	1	1	2	4	3	4	4	4	2
1905	2	5	0	533,33	5	4	3	2	3	2	4	5	4	5	3	4	5	5	3	5	4	5	3	3	4	2	2	4	3	2	4	3	1	1	1	1	1	1	1	1	1	1	1	1	1	1	3	1	1
2102	1	3	0	500	6	4	4	3	3	3	4	6	3	3	2	1	3	2	2	3	4	1	1	0	2	2	1	1	1	1	1	0	1	1	1	1	1	1	1	1	1	1	4	2	3	4	3	4	1
2116	2	1	0	350	5	3	3	2	3	2	3	5	3	3	2	2	1	3	1	3	3	3	2	2	2	1	1	1	2	1	2	2	1	1	1	1	1	1	1	1	1	1	3	2	5	4	5	1	5
2192	2	4	2	387,1	4	3	3	2	3	2	2	5	3	4	2	3	3	3	3	3	4	4	2	2	3	1	1	3	2	2	3	3	1	1	0	1	0	0	1	0	1	0	5	3	3	4	3	3	2
2245	1	4	0	480	5	3	3	3	3	2	2	3	3	2	1	1	1	2	1	1	2	2	1	1	1	1	2	2	1	1	2	1	1	1	1	1	1	1	1	1	1	1	3	3	4	4	4	4	4
2301	1	2	0	800	5	3	3	3	4	4	3	4	4	4	3	2	3	4	3	3	4	3	3	2	2	2	1	1	1	1	2	1	1	1	1	1	1	0	1	1	0	0	2	2	3	2	3	4	3
2395	1	2	1	722,22	5	3	3	3	2	2	2	5	1	2	1	1	1	3	3	2	3	3	0	2	2	2	2	1	3	2	1	2	1	1	1	1	1	1	1	1	1	1	2	3	4	4	3	3	4
2429	1	3	1	1304,35	8	4	4	4	4	3	4	7	3	4	2	2	2	3	3	3	4	3	2	2	2	1	1	2	1	1	2	2	1	0	1	1	1	0	0	0	0	1	4	2	4	5	3	4	3
2476	1	2	0	253,33	7	3	3	3	3	3	3	5	3	2	2	2	2	2	1	2	2	2	2	3	2	1	1	3	2	2	2	1	1	1	1	1	1	1	1	1	1	1	3	3	3	4	3	4	4
2482	2	3	1	217,39	4	3	3	3	4	3	3	5	2	3	1	2	1	3	2	3	4	3	3	2	2	1	2	1	1	1	2	0	1	1	1	1	0	1	1	1	1	0	3	4	4	4	5	4	4
2593	1	3	0	650	3	3	2	2	2	3	3	3	4	5	4	4	4	3	4	5	5	3	4	4	4	0	1	3	1	1	2	3	1	0	0	1	0	1	0	0	0	0	1	1	3	3	2	4	2
2610	1	3	1	391,3	6	3	3	3	4	3	2	4	3	3	3	2	2	3	3	3	3	3	2	2	1	1	2	2	2	1	2	1	1	1	1	1	1	0	0	1	1	0	3	2	3	2	3	3	2
2613	1	3	0	650	6	4	3	3	3	2	3	4	2	3	3	3	3	3	4	3	4	3	2	2	2	2	1	2	2	2	3	2	0	0	0	0	0	0	1	1	0	1	2	3	3	4	4	3	3
2632	1	1	1	241,3	5	2	2	1	2	2	2	3	3	3	2	2	2	3	3	3	3	3	2	3	3	2	3	2	2	2	2	2	1	1	1	1	1	1	1	1	1	1	3	3	3	3	3	5	3
2993	1	2	0	566,67	10	1	1	1	1	1	1	1	4	2	2	3	1	2	2	2	3	4	3	2	3	3	3	3	2	3	3	3	1	1	1	1	1	0	0	1	1	1	3	3	3	3	4	4	3
3012	2	3	2	769,23	7	4	3	3	4	3	4	7	2	3	3	3	2	4	2	3	3	4	2	2	1	1	2	2	2	2	1	0	1	1	1	1	1	1	1	1	1	1	3	2	4	3	4	4	4
3113	1	3	1	478,26	3	3	3	2	3	2	1	3	3	2	2	2	3	2	2	2	3	1	1	1	1	2	2	1	1	1	1	0	1	1	1	1	1	1	1	1	0	1	4	2	3	3	2	4	2
3376	2	2	0	466,67	5	3	3	1	3	1	2	5	4	4	2	3	2	4	2	4	4	4	2	2	3	1	2	2	2	1	2	2	1	1	1	1	1	1	1	1	1	1	2	1	5	5	4	5	3
3625	1	3	1	521,74	4	3	2	2	2	2	2	5	2	3	1	1	1	2	2	2	2	3	1	2	2	1	2	2	3	1	1	1	1	1	1	1	1	0	0	0	0	1	3	1	3	5	3	1	3
3636	1	2	0	533,33	3	2	2	2	2	1	2	3	1	3	2	4	2	2	2	2	2	2	1	3	2	3	2	3	4	1	1	0	1	1	0	1	1	1	1	1	0	1	3	4	4	2	4	3	2
3941	1	4	0	600	6	4	3	3	3	3	4	5	2	1	1	1	1	2	1	3	3	2	1	1	2	1	2	2	2	1	1	0	1	1	1	1	1	1	1	1	1	1	4	3	2	4	3	2	2
4087	2	1	0	370	6	3	3	3	3	3	3	5	2	3	2	2	2	3	2	3	3	2	1	1	2	1	2	1	1	1	2	0	1	1	1	1	1	1	1	1	1	1	3	2	3	3	4	3	4
4122	1	2	0	533,33	2	3	3	2	4	3	3	4	2	4	5	2	1	4	3	4	5	5	2	1	2	0	2	2	2	1	1	0	1	1	1	1	1	0	0	1	1	1	2	2	2	4	3	5	1
4309	1	2	0	266,67	5	3	3	2	4	4	3	5	4	4	3	2	2	3	3	4	3	3	3	2	3	1	2	2	2	1	3	3	1	1	1	1	1	1	1	1	1	0	3	3	4	4	3	3	3
4317	1	2	2	785,71	5	4	4	4	4	4	4	5	4	3	4	2	3	4	2	3	4	3	2	2	2	3	3	2	1	2	1	1	1	1	0	0	1	0	1	1	1	0	4	3	4	3	3	4	4
4328	1	2	1	666,67	5	3	3	2	4	3	2	5	2	4	3	2	2	3	2	3	3	3	3	2	2	2	1	1	1	1	2	2	0	1	1	1	1	1	1	1	0	1	3	3	2	3	3	4	4
4504	1	2	3	583,33	6	2	2	2	3	2	2	6	4	4	3	2	1	5	2	4	4	2	4	2	4	2	3	3	3	2	2	2	1	1	1	1	1	1	1	1	1	1	3	3	3	4	4	3	3
4507	2	6	0	342,86	5	3	3	2	2	1	2	4	3	3	2	2	1	3	1	3	3	3	2	2	3	2	2	3	2	2	3	2	1	1	1	0	1	1	1	1	0	1	3	5	3	5	5	5	3
4679	1	4	0	800	7	4	4	3	5	5	4	6	2	3	1	1	2	4	1	3	3	3	2	2	2	1	2	2	2	1	3	2	1	1	1	1	1	1	1	1	1	1	3	1	3	5	5	5	2
4680	2	2	0	1200	6	4	4	3	4	4	4	7	4	3	4	2	1	1	1	3	4	1	2	0	3	0	1	1	1	0	1	1	1	1	1	1	1	1	1	0	1	1	3	3	3	4	2	2	1
4685	2	2	0	733,33	6	4	3	3	4	3	3	6	2	3	2	2	2	3	2	3	3	2	2	2	2	1	1	2	2	1	2	1	1	0	1	1	0	1	1	1	1	1	3	2	1	2	3	3	2
4789	1	4	2	741,94	5	3	4	3	4	3	3	6	2	2	2	2	2	2	1	3	3	2	2	2	1	1	1	1	1	1	2	1	1	1	1	1	0	0	1	1	1	1	3	3	4	4	5	5	4
4833	1	2	0	666,67	4	3	3	2	3	3	2	4	3	3	1	2	1	3	1	3	3	2	2	0	2	2	3	2	3	2	2	1	1	1	1	1	1	1	1	0	1	1	3	2	3	3	4	2	3
5026	2	2	0	666,67	5	3	3	2	3	3	4	5	2	3	2	2	3	2	2	3	3	2	1	2	1	1	1	1	1	2	2	1	1	0	1	1	1	1	1	1	1	1	4	3	4	4	2	3	3
5085	2	1	0	350	4	3	3	2	3	3	2	5	3	2	2	2	2	3	3	2	2	2	2	3	2	1	1	1	1	1	2	1	1	1	1	1	0	1	1	1	1	1	4	3	4	5	5	4	3
5244	2	2	1	1388,89	8	5	5	5	5	5	5	8	2	4	3	3	4	3	3	3	3	3	4	3	4	2	2	2	2	1	3	2	1	1	1	1	1	1	0	0	0	0	3	1	3	5	4	2	1
5256	1	2	0	666,67	4	3	3	2	3	3	3	5	3	3	3	3	3	3	3	4	4	4	3	3	3	2	2	2	1	1	2	3	1	1	1	1	1	1	1	1	1	1	3	3	4	4	4	3	3
5277	1	3	0	750	5	1	1	1	1	1	1	2	3	3	3	3	3	3	3	3	3	3	2	2	2	2	2	2	2	2	2	2	1	1	1	1	1	1	1	1	1	1	2	4	4	4	4	4	4
5378	1	3	0	250	3	3	3	2	2	2	2	3	2	3	3	2	2	3	2	2	2	3	2	1	1	3	3	1	3	3	1	2	1	0	1	1	1	1	1	1	1	1	1	4	3	4	4	3	3
5400	1	2	0	253,33	2	2	2	3	2	1	2	1	4	2	3	4	2	3	4	3	4	4	3	3	3	2	3	3	2	3	3	4	1	1	1	1	1	1	1	1	1	1	3	4	4	5	4	3	3
5415	2	3	0	700	7	3	3	4	4	3	4	5	4	4	2	2	3	3	2	4	3	4	3	2	2	2	2	2	2	1	1	1	1	0	1	1	0	1	0	1	0	0	2	2	3	3	4	2	3
5586	1	2	0	666,67	6	3	4	3	3	3	3	5	4	2	2	3	1	3	2	3	4	3	3	2	2	1	1	1	2	1	2	1	1	1	1	1	1	1	1	1	1	1	2	5	5	5	5	5	2
5667	2	2	0	466,67	5	3	4	3	4	3	3	5	2	3	3	3	3	3	3	4	3	3	2	2	2	2	2	2	4	2	2	2	1	1	1	1	1	1	1	1	1	1	3	3	4	2	3	3	3
5798	1	2	2	904,76	7	4	4	4	4	3	3	5	2	3	1	1	1	2	1	3	2	1	1	1	2	1	2	1	1	1	1	0	1	1	1	1	1	0	1	1	1	0	4	4	3	5	3	4	2
5850	1	2	0	593,33	5	2	2	2	4	3	2	4	3	2	2	1	1	2	2	2	2	3	1	2	0	1	3	3	1	2	3	0	1	1	1	1	1	1	1	1	0	1	4	2	3	4	4	4	3
5860	1	4	7	260,87	5	3	3	3	3	3	3	5	2	2	1	2	2	2	2	2	2	2	2	1	1	3	1	2	2	2	2	1	1	1	1	1	1	1	1	1	1	1	3	4	3	5	5	4	4
5970	2	2	2	476,19	4	3	3	1	3	3	3	5	3	4	2	3	2	3	2	3	3	3	2	2	2	1	2	1	1	2	2	2	1	1	1	1	1	1	1	1	1	1	2	2	3	4	4	3	3
6042	1	3	1	391,3	4	3	3	1	4	1	2	4	2	2	2	1	1	1	2	1	1	1	1	0	0	3	2	2	4	1	1	0	1	1	1	1	1	1	1	1	1	1	3	1	3	4	4	3	1
6120	1	2	0	600	5	4	3	2	3	3	3	5	3	4	3	2	3	3	2	4	4	3	2	2	3	2	2	2	2	1	1	1	1	1	1	1	1	1	1	1	1	1	2	3	3	4	2	5	3
6155	1	2	0	733,33	6	3	3	2	3	2	3	4	4	3	2	4	2	3	4	3	4	3	2	1	2	1	2	2	2	2	2	2	1	1	1	1	1	1	1	1	1	1	2	2	3	5	3	4	3
6215	1	3	2	769,23	6	4	4	4	4	4	2	6	3	3	1	2	2	3	1	4	3	1	1	1	2	1	1	1	0	1	2	0	1	1	1	0	1	0	1	1	0	1	2	2	5	4	4	2	4
6224	2	2	0	733,33	6	3	3	3	4	4	3	5	3	3	3	2	1	2	2	3	3	4	1	1	2	1	2	1	1	2	2	1	1	1	1	1	1	1	1	1	1	1	4	2	2	4	3	3	2
6244	1	3	0	450	4	3	3	1	3	3	4	3	2	2	2	1	1	2	2	2	2	2	2	0	0	4	4	0	4	4	0	0	1	1	1	0	1	0	0	0	0	0	1	4	4	4	4	2	4
6373	1	3	1	1086,96	5	4	3	3	4	3	3	4	4	3	3	3	3	4	4	3	4	3	2	2	2	2	2	2	2	2	2	2	1	1	1	1	1	1	1	1	0	0	3	2	2	2	2	4	2
6542	2	2	3	375	5	2	2	2	2	2	2	5	3	3	3	3	2	3	3	3	3	3	1	2	2	2	2	3	2	2	2	2	1	1	1	1	1	1	1	1	1	1	3	3	3	4	4	4	2
6627	1	5	3	200	5	2	3	1	2	1	1	5	3	2	1	1	1	3	1	2	4	3	2	1	2	2	3	2	3	2	1	2	1	0	0	1	1	1	1	1	1	1	3	5	5	3	4	5	3
6831	1	4	0	800	8	5	4	3	3	3	4	7	4	3	2	2	2	1	1	4	2	2	3	2	3	2	2	1	3	2	1	2	1	1	1	1	1	1	1	1	1	1	3	3	4	3	4	3	3
6881	2	2	2	380,95	5	4	3	2	3	2	1	5	5	4	3	5	3	3	3	5	5	5	4	3	4	1	2	3	0	1	4	1	1	0	1	1	1	1	1	1	1	1	3	5	4	4	5	5	3
6897	2	2	1	305,56	6	3	3	2	2	2	2	4	4	4	3	3	2	3	2	4	4	5	3	3	3	1	2	2	2	2	2	3	1	1	1	1	1	1	1	1	1	0	5	4	4	4	5	4	3
6942	2	2	0	2000	7	3	3	2	3	2	2	5	5	3	2	2	1	3	3	3	4	3	4	3	3	1	2	3	2	1	3	3	1	1	1	1	1	0	1	0	1	0	3	3	4	4	4	4	2
6952	1	2	2	857,14	7	4	4	4	4	4	4	5	2	2	2	1	2	3	2	2	2	1	1	0	0	1	2	1	0	1	0	0	1	1	1	1	1	1	1	1	1	1	3	1	3	4	3	3	2
7050	2	2	3	333,33	5	3	3	2	2	2	3	5	3	3	3	3	3	3	3	3	3	3	2	2	2	2	2	2	2	2	2	2	1	1	1	1	1	1	1	1	1	1	3	3	4	4	4	4	2
7125	1	2	2	571,43	5	3	3	3	3	2	3	5	3	4	2	1	2	3	1	4	3	2	1	1	2	1	1	1	0	1	2	2	1	0	1	1	1	1	1	1	1	1	3	3	3	2	2	3	3
7137	1	5	1	606,06	3	3	3	2	3	2	2	2	3	3	2	3	3	4	2	4	4	4	2	2	3	2	3	2	1	1	4	2	1	1	0	1	1	1	1	1	1	1	4	3	5	4	3	4	4
7273	2	2	2	333,33	4	1	1	1	3	2	1	2	4	5	2	1	3	4	2	3	4	2	2	2	2	2	3	3	2	2	2	3	1	1	1	1	1	1	1	1	1	1	3	3	3	3	4	3	5
7563	2	1	0	160	4	4	4	3	4	4	3	6	4	2	2	3	2	3	2	2	4	4	2	2	2	0	3	1	0	1	2	2	1	0	1	1	1	1	1	1	1	0	2	5	4	3	1	2	4
7603	2	2	0	800	5	4	3	3	4	4	3	5	3	2	2	2	2	3	1	2	3	3	2	1	1	1	2	1	2	2	2	1	1	1	1	1	1	1	1	1	1	0	2	2	2	1	3	4	4
7604	2	2	0	233,33	5	3	3	2	3	3	3	5	3	2	1	2	2	3	3	3	3	3	2	1	2	1	1	2	2	2	2	2	1	1	1	1	1	1	1	0	1	1	3	3	4	4	4	3	3
7640	2	2	4	666,67	6	3	3	3	4	3	3	5	3	3	2	2	2	2	1	3	3	3	2	2	3	2	2	1	2	2	2	3	1	1	1	1	1	1	1	1	1	1	3	2	5	4	2	4	4
7789	1	2	2	252,38	3	2	2	2	3	1	2	2	3	4	1	2	2	1	1	5	5	2	2	2	3	1	3	2	2	3	3	3	1	1	1	1	1	1	1	1	1	0	3	3	5	4	3	5	5
7845	2	2	1	722,22	6	3	3	3	4	3	2	6	2	3	2	1	1	3	1	3	2	2	2	2	3	2	2	3	2	2	3	2	1	1	1	1	1	1	1	1	0	1	3	3	3	4	4	4	4
7878	2	2	2	428,57	6	4	4	4	4	4	2	6	4	3	2	2	2	4	2	3	3	2	2	1	2	1	1	1	3	1	2	1	1	1	1	1	1	1	1	1	1	1	4	3	4	5	4	4	4
7945	2	3	1	326,09	5	3	2	2	3	2	2	5	4	4	2	3	2	4	2	4	4	4	3	2	3	2	2	2	1	3	3	3	1	1	1	1	0	0	0	0	0	0	2	4	5	4	4	2	2
7961	2	1	1	347,83	6	3	3	3	4	2	3	5	5	3	3	5	3	3	2	3	4	4	3	4	4	0	2	3	2	1	2	2	1	1	1	1	1	1	1	1	1	1	3	2	3	4	1	2	3
8006	1	5	0	150	1	1	1	1	1	1	1	1	3	4	2	2	1	4	3	4	3	3	3	2	2	2	2	2	3	2	3	2	1	0	1	1	1	0	1	1	1	1	1	2	4	4	2	3	4
8088	1	4	2	322,58	3	2	2	2	2	1	1	3	3	3	3	3	2	4	3	3	3	3	2	1	2	2	2	3	2	2	2	1	0	0	1	1	1	0	0	0	0	0	3	3	3	3	4	5	2
8099	1	5	0	333,33	5	2	2	2	2	1	1	3	5	3	1	1	1	2	1	5	4	3	2	3	3	1	2	3	2	2	2	2	1	1	1	1	1	1	1	1	1	1	5	1	1	1	5	5	1
8158	1	2	2	571,43	7	4	4	3	4	4	4	6	3	3	3	2	2	3	2	3	3	2	1	1	2	3	1	1	3	1	2	1	1	1	1	1	1	1	1	1	1	1	3	3	5	4	4	2	4
8212	1	2	0	600	5	4	4	1	4	4	4	5	3	4	4	2	3	4	3	4	3	3	3	3	3	2	3	2	2	2	3	2	0	1	1	1	1	1	1	1	1	1	1	3	3	3	4	4	2
8230	2	5	3	512,82	6	3	3	3	4	3	2	5	2	2	3	2	1	2	2	1	2	3	1	2	1	1	2	2	0	1	1	1	1	1	1	1	1	1	1	1	1	1	2	2	3	4	4	3	4
8251	2	4	2	258,06	5	4	3	1	3	3	3	5	4	4	3	3	4	4	3	4	4	4	2	2	3	2	2	2	3	2	3	2	0	1	1	1	1	1	1	1	1	0	2	2	3	3	4	2	1
8296	2	2	2	333,33	3	3	3	2	3	2	2	4	4	4	3	3	2	3	3	3	3	3	2	2	3	2	3	2	2	2	2	2	1	0	1	1	1	1	1	1	1	1	2	2	3	2	2	3	3
8324	1	2	0	346,67	3	3	3	2	2	3	1	3	5	5	3	3	4	5	3	5	5	4	3	4	4	2	3	4	2	3	4	3	1	1	0	1	1	0	1	0	0	0	3	2	2	2	2	3	2
8386	1	2	0	493,33	6	4	3	3	4	3	3	6	2	1	1	1	1	1	1	1	3	1	1	1	1	1	1	1	1	1	2	1	1	1	1	1	1	1	1	0	1	0	3	2	5	5	4	4	4
8496	2	1	0	450	7	3	3	3	3	3	3	5	3	3	2	2	2	2	2	2	2	2	1	1	1	1	2	1	1	1	1	1	1	1	1	1	1	1	1	1	1	1	3	3	4	4	4	3	3
8732	1	1	1	434,78	8	4	4	3	4	4	4	7	4	4	1	2	2	3	1	3	4	3	2	1	1	2	1	2	3	1	1	2	1	1	1	0	1	0	1	0	1	0	3	3	5	4	2	3	3
8784	1	5	3	307,69	6	3	4	4	4	5	4	6	3	4	4	3	4	5	4	5	4	4	3	3	3	1	1	3	1	1	3	3	1	0	1	0	0	0	1	1	0	0	3	3	3	3	3	3	2
8789	1	4	0	1200	5	4	3	3	4	4	3	5	2	3	3	1	2	3	2	3	4	4	3	1	3	2	1	1	2	1	4	1	1	1	1	1	1	0	1	1	1	1	3	1	3	1	2	2	1
8923	2	2	0	733,33	4	3	3	3	3	2	2	5	4	4	2	1	3	3	1	4	4	2	4	2	4	2	2	2	2	2	3	3	1	1	1	1	1	1	1	1	0	1	2	3	2	1	4	4	3
8958	1	3	2	392,31	6	4	3	2	3	2	4	4	3	3	2	2	1	3	3	2	3	2	1	1	1	1	1	1	1	1	0	0	1	1	1	1	1	1	1	1	1	1	3	3	3	4	3	3	2
9110	1	2	2	928,57	5	3	4	3	4	4	3	6	3	3	2	2	1	1	2	3	3	1	2	1	2	1	1	1	1	1	2	0	1	1	1	1	1	1	1	1	1	1	3	3	2	4	3	4	3
9187	2	2	0	533,33	7	4	3	2	4	3	4	5	3	2	1	2	1	3	2	2	3	2	1	1	1	1	1	2	1	1	1	1	1	1	1	1	1	1	1	1	1	1	4	3	4	5	4	5	3
9313	2	1	0	300	6	3	3	3	4	4	3	5	3	3	2	2	2	3	3	3	3	3	2	3	2	2	2	2	2	2	2	2	0	0	0	0	0	0	0	1	1	0	2	3	3	3	4	4	2
9318	2	4	2	258,06	4	3	3	2	2	2	1	4	3	3	2	2	2	3	2	4	4	2	2	1	3	2	2	3	1	1	2	0	1	1	1	0	0	0	0	1	0	0	5	4	3	5	5	5	4
9417	1	5	2	138,89	2	2	2	2	2	2	1	3	4	5	3	4	3	5	3	5	5	4	3	3	3	2	2	2	1	2	3	3	1	1	1	1	1	1	1	1	1	1	3	4	3	2	4	5	3
9424	1	2	2	809,52	4	3	3	3	3	3	3	5	2	2	2	1	2	2	1	2	2	2	1	1	2	3	2	1	2	3	1	0	1	1	0	0	1	1	1	1	1	1	3	3	4	4	4	3	3
9447	2	4	1	714,29	5	4	3	2	3	3	2	5	3	4	2	2	2	4	3	4	3	3	2	3	3	1	3	2	2	2	2	3	1	1	1	1	1	1	1	1	1	1	3	2	3	5	4	4	4
9509	2	4	1	250	6	3	3	1	3	3	3	5	4	3	3	4	2	2	3	3	4	3	2	2	2	1	2	1	2	2	2	1	0	1	1	1	1	1	1	1	1	0	3	4	3	4	3	4	1
9520	2	2	1	833,33	7	4	4	4	4	4	4	6	3	3	3	3	3	3	3	3	3	3	3	2	3	1	2	2	2	2	2	2	1	1	1	1	0	1	0	1	1	0	5	3	3	3	3	3	3
9527	1	2	2	571,43	7	4	4	3	5	5	4	5	2	2	3	2	2	3	1	2	2	2	2	2	2	2	2	2	2	2	2	2	1	1	1	1	1	1	1	1	1	1	2	4	3	2	3	3	4
9545	2	1	0	600	4	4	4	3	4	3	3	5	3	4	2	2	3	4	3	3	3	2	2	2	1	1	2	2	2	2	3	2	1	1	1	0	1	1	1	1	1	1	3	2	2	2	3	3	2
9579	2	3	0	700	5	4	3	3	4	4	4	4	3	2	1	2	2	2	3	2	2	3	1	0	2	0	1	2	2	2	1	0	0	1	1	1	1	1	1	1	1	1	3	4	4	3	4	1	4
9597	1	2	1	833,33	6	3	3	4	3	3	2	5	3	2	3	3	2	3	3	3	3	2	1	1	2	1	2	2	1	1	3	2	1	1	1	1	1	1	1	1	1	1	3	4	4	2	3	4	4
9601	1	3	0	825	3	3	2	2	3	2	2	4	4	4	3	2	3	3	2	3	3	4	2	3	2	2	2	2	1	2	2	1	1	1	1	1	1	1	1	1	1	1	3	2	3	3	3	3	2
9947	1	4	0	520	3	3	3	3	4	3	3	3	3	3	3	2	2	3	2	3	3	3	1	2	2	2	2	3	1	1	2	2	1	1	1	0	1	1	1	0	0	0	3	3	3	3	4	3	3
10015	1	3	0	500	5	4	4	3	4	2	1	4	4	2	2	1	1	1	2	3	5	4	0	1	3	1	1	2	0	0	0	0	1	1	1	1	1	1	1	1	1	0	2	1	3	3	3	4	3
10113	2	3	1	217,39	3	3	3	1	3	2	3	4	3	3	3	2	1	3	1	3	3	3	1	0	0	0	2	0	1	0	0	0	1	1	1	1	1	1	1	1	1	1	5	5	3	1	3	3	3
10389	2	2	1	555,56	8	5	4	3	4	4	4	7	3	1	1	1	1	1	1	1	1	2	1	1	1	1	0	4	4	1	0	0	1	1	1	1	1	1	1	1	0	1	2	5	5	5	5	5	5
10392	2	2	0	800	5	3	3	3	4	4	4	1	3	3	2	3	2	2	2	3	4	3	2	1	2	1	1	0	2	1	2	0	1	1	1	0	1	1	1	1	1	1	2	3	4	4	4	3	3
10464	1	4	2	645,16	7	4	4	4	4	4	4	7	1	2	2	2	2	1	2	1	1	1	2	0	0	2	1	1	2	1	1	2	1	1	1	1	0	1	1	1	1	1	2	4	4	4	5	5	3
10481	2	3	1	391,3	4	3	2	1	2	2	2	4	3	3	4	3	3	4	3	3	3	3	2	2	2	2	3	3	2	2	2	1	1	1	1	1	1	1	1	1	1	1	3	3	3	2	2	2	2
10621	1	5	1	454,55	6	3	4	4	4	2	2	5	4	4	4	4	3	4	5	3	4	3	2	2	3	1	1	2	0	0	2	2	1	1	0	1	1	1	1	1	1	1	3	4	1	1	2	2	2
10629	1	2	1	100	2	1	1	1	1	1	2	3	3	4	1	1	2	5	1	2	3	1	2	2	2	2	2	2	1	3	2	2	1	1	1	1	1	1	1	1	0	1	2	3	2	2	3	4	1
10719	1	2	0	666,67	4	3	3	2	3	3	3	5	3	3	3	4	3	3	3	3	4	3	3	2	3	2	2	2	2	2	2	2	1	1	1	1	1	1	1	1	1	1	3	2	2	3	3	3	2
10745	2	2	0	866,67	5	4	3	2	2	2	2	5	4	4	4	4	3	3	2	4	4	4	3	3	3	2	2	2	1	2	3	3	1	1	1	1	1	1	1	1	1	1	3	5	5	4	5	2	5
10817	2	2	2	619,05	5	4	2	2	4	3	4	5	3	3	2	3	1	4	2	3	3	3	1	1	2	1	1	2	2	1	1	0	1	1	1	1	1	0	1	1	1	1	3	3	1	1	2	5	2
11081	2	3	1	695,65	4	4	4	3	4	3	4	5	3	3	2	1	3	4	2	2	2	2	2	3	2	1	1	1	2	2	2	1	1	1	1	1	1	1	1	1	1	1	3	3	5	3	3	3	1
11095	2	3	0	225	5	2	3	2	1	1	2	2	5	4	4	5	3	4	4	4	5	5	2	2	3	3	4	2	2	2	3	2	1	1	0	1	1	1	1	1	1	1	1	3	2	1	3	2	3
11106	2	1	1	434,78	7	4	4	4	5	4	4	6	1	2	1	1	1	2	1	1	1	1	2	2	2	2	2	2	2	2	2	2	1	1	1	0	1	1	1	1	0	0	2	4	3	5	3	2	4
11183	1	3	0	650	4	3	3	1	3	3	2	5	3	3	2	2	1	3	1	2	3	3	2	1	2	2	1	1	2	1	2	1	0	0	0	1	0	0	1	1	1	0	3	2	4	3	2	3	2
11417	1	4	3	764,71	6	4	4	2	4	4	4	6	3	2	1	2	3	2	2	3	3	4	1	2	2	1	2	3	1	1	1	2	1	1	1	1	1	1	1	1	1	1	3	3	3	2	3	3	1
11428	2	2	0	533,33	7	4	4	5	4	3	3	6	5	5	3	4	3	5	3	5	5	5	3	3	3	2	1	3	2	2	4	3	1	1	1	1	1	1	1	1	0	0	2	2	3	5	3	4	1
11549	1	4	2	354,84	5	3	3	2	3	2	2	4	4	4	3	4	3	4	2	3	4	4	3	3	3	1	2	3	2	3	3	3	1	1	1	1	1	1	1	1	1	1	3	2	3	3	3	3	3
11605	2	1	0	160	5	3	3	3	3	2	2	5	4	3	2	2	1	2	3	2	4	3	2	2	2	2	2	2	2	1	1	1	1	1	1	1	1	1	1	1	1	1	2	4	5	5	3	4	3
11855	2	4	2	225,81	5	3	3	2	3	2	2	5	4	3	2	2	2	3	2	4	4	4	2	2	3	2	3	2	1	1	2	2	1	1	1	1	1	1	1	1	1	1	3	2	3	4	3	4	1
11912	2	3	0	600	3	3	3	2	3	3	3	5	3	3	2	3	2	3	3	3	3	3	2	2	2	1	2	3	2	2	3	3	1	0	1	1	1	1	1	1	1	1	2	3	4	4	4	3	3
12274	2	2	2	523,81	7	3	2	3	3	2	3	4	4	3	2	4	1	5	2	5	5	3	3	2	4	2	2	4	2	2	2	4	1	1	1	0	1	1	1	1	1	1	1	1	5	4	3	4	5
12356	1	2	2	476,19	8	4	4	3	4	3	4	6	2	3	1	1	2	4	1	3	3	2	2	0	1	2	2	1	2	1	1	1	1	1	1	1	1	0	1	1	1	1	5	4	3	4	3	4	3
12380	1	2	0	408	2	2	2	1	3	3	1	2	3	3	3	3	3	3	1	4	4	3	2	2	2	1	2	2	1	2	2	1	1	1	1	1	1	1	0	1	1	0	3	4	4	4	5	4	3
12399	1	2	0	1133,33	7	4	4	3	5	5	5	7	3	2	3	2	2	2	2	2	3	2	2	2	2	1	1	1	1	1	2	1	1	1	1	1	1	1	1	1	0	1	4	4	4	4	4	4	4
12505	1	3	1	521,74	3	4	3	3	3	2	3	5	4	5	2	2	3	4	2	5	3	3	2	2	3	2	2	2	1	1	2	2	1	1	1	1	1	1	1	1	1	1	3	1	1	3	1	2	3
12594	2	2	0	666,67	6	3	3	3	3	3	4	5	3	3	2	3	2	3	3	4	3	4	2	1	3	2	2	2	2	2	2	2	1	1	1	1	1	0	1	1	1	1	3	2	3	3	5	5	3
12716	1	3	3	344,83	10	3	3	4	5	4	4	8	2	4	2	3	4	2	2	4	3	3	2	2	2	1	2	1	4	3	2	2	1	1	1	1	1	0	1	1	1	1	3	3	3	2	3	2	3
12741	1	3	1	434,78	5	3	3	2	2	1	3	4	2	2	2	2	2	2	2	2	4	3	2	1	2	1	2	2	3	2	1	1	1	1	1	1	1	1	1	1	1	1	3	2	3	4	3	5	1
12791	1	3	1	347,83	4	3	3	2	3	2	3	5	3	3	1	2	1	3	1	3	4	4	2	1	2	0	2	3	0	1	1	1	1	1	1	1	1	1	1	1	1	1	4	3	5	5	2	3	4
12827	2	2	0	1466,67	6	4	4	4	4	3	4	7	4	4	2	2	3	3	2	3	3	2	1	0	2	4	2	0	2	1	2	0	1	1	1	1	1	1	1	1	0	0	2	2	2	1	1	3	2
12833	1	4	2	645,16	7	4	4	4	4	4	4	6	2	2	1	2	2	2	1	2	2	1	1	0	1	0	0	1	1	0	1	0	1	1	1	1	1	1	1	1	0	1	3	3	3	4	4	4	4
12859	2	2	1	694,44	6	3	3	1	4	3	2	6	3	3	2	2	2	3	2	3	2	2	2	1	2	2	3	2	2	2	2	1	1	1	1	1	1	1	1	1	1	1	1	3	2	5	3	4	2
12865	2	2	2	714,29	7	4	4	4	5	4	5	7	4	3	2	2	1	2	1	2	2	2	2	1	1	1	1	0	1	1	0	0	0	1	1	1	1	1	1	1	1	1	5	3	5	5	5	5	3
12899	2	3	1	304,35	4	3	3	3	3	2	3	5	2	3	1	2	1	3	1	4	3	3	2	2	2	3	1	1	1	1	2	0	1	1	0	1	1	1	1	1	1	1	4	4	5	5	5	1	5
12902	1	5	2	222,22	5	4	2	2	3	2	2	4	3	5	2	2	2	4	1	5	4	4	3	3	3	2	3	2	2	2	4	3	1	1	1	1	1	1	1	1	1	0	3	3	2	4	3	5	3
12905	1	4	0	400	7	4	4	3	4	4	4	6	3	2	2	3	2	2	3	3	3	3	1	3	2	2	2	2	3	2	2	1	1	1	1	1	1	1	1	1	1	0	3	3	3	4	4	3	3
13021	2	4	0	1000	4	3	3	3	4	3	4	5	3	3	3	3	2	3	2	3	3	3	2	2	3	1	2	3	2	2	2	3	1	1	1	1	1	1	1	1	1	1	2	3	3	4	4	4	3
13024	1	4	0	800	7	4	4	4	4	4	4	6	3	2	1	1	1	2	1	2	2	1	1	0	0	2	1	4	2	1	0	0	1	1	1	1	1	1	1	1	1	1	3	2	5	5	4	3	5
13065	2	4	0	240	3	3	2	1	2	1	2	3	3	3	3	3	3	3	3	3	2	3	1	2	2	3	3	3	2	3	2	2	1	0	1	1	1	0	1	1	1	1	3	3	2	3	3	3	3
13084	1	4	0	800	6	3	3	2	3	2	4	5	4	3	4	3	2	3	3	4	4	4	1	3	4	2	3	3	1	3	2	4	1	1	1	1	1	1	1	1	1	1	2	2	1	1	1	2	1
13115	2	1	2	207,69	6	3	3	3	4	4	3	5	5	5	5	4	4	5	4	5	5	5	4	4	4	3	3	3	3	3	4	4	0	1	1	1	1	1	1	1	1	1	1	1	1	1	1	1	1
13133	2	2	2	428,57	5	3	3	3	3	2	3	5	3	4	3	3	2	3	2	4	3	3	3	2	3	2	2	2	2	2	2	1	1	1	1	1	1	1	1	1	1	1	3	3	4	4	4	4	3
13170	2	2	0	600	5	3	3	2	3	3	2	5	3	3	3	3	3	3	2	2	2	2	1	1	1	0	0	3	1	1	1	1	1	1	1	1	1	1	1	1	1	1	3	4	3	4	3	2	2
13229	2	3	2	692,31	4	3	3	3	3	3	3	5	3	2	2	2	2	3	2	3	3	3	2	2	2	1	1	2	2	2	2	0	1	1	1	0	0	0	0	1	0	0	4	4	2	3	3	3	2
13295	1	4	2	483,87	4	3	3	3	3	2	2	4	3	3	3	4	3	4	3	5	5	5	4	4	4	3	4	4	2	4	4	4	1	0	1	1	1	1	1	1	1	1	3	3	3	4	4	3	2
13359	1	4	0	660	2	2	2	1	2	1	3	3	2	4	2	2	1	3	2	3	2	3	2	2	1	2	2	3	2	2	2	2	1	1	1	1	1	1	1	1	1	1	2	2	2	2	3	3	1
13474	2	2	2	1095,24	7	2	2	2	3	2	3	5	2	4	4	3	3	5	3	4	3	4	3	2	2	1	2	2	2	3	2	1	1	1	1	1	1	1	1	1	1	1	3	3	4	2	2	3	1
13498	2	2	1	554,44	5	3	2	2	3	3	2	4	3	4	3	3	3	3	3	4	3	3	2	3	3	2	2	2	1	2	3	2	1	1	0	1	1	1	1	1	0	1	3	3	3	2	2	3	3
13530	1	2	1	400	6	3	3	2	3	2	2	5	4	4	3	3	3	3	2	4	4	3	3	2	3	2	2	2	2	2	2	1	1	1	1	1	1	1	1	1	1	1	3	3	4	3	3	4	4
13601	1	2	0	553,33	4	3	2	1	3	2	2	4	3	4	3	2	1	3	3	4	3	3	2	2	3	2	2	2	2	2	2	2	1	1	1	1	1	1	0	1	1	1	4	4	3	4	3	4	2
13642	2	4	0	560	4	3	2	2	3	3	2	5	4	4	2	4	1	3	2	4	4	4	4	3	3	3	4	3	2	2	3	2	1	1	1	1	1	1	0	1	1	0	3	3	4	4	5	3	1
13643	2	2	2	571,43	6	4	4	3	4	4	4	5	2	3	3	2	1	3	3	3	2	3	2	1	2	1	1	2	2	1	2	1	1	1	1	1	1	1	0	1	1	0	3	4	3	4	4	2	2
13668	2	3	0	260	2	2	2	2	3	1	2	2	4	3	3	5	1	3	3	4	5	5	1	2	4	2	4	1	1	2	0	2	1	1	1	1	1	1	1	1	1	1	1	3	3	4	4	3	3
13720	1	3	0	700	3	3	3	2	4	3	3	3	2	3	3	3	2	3	2	3	2	2	1	1	3	2	2	1	3	2	1	1	1	0	1	1	1	1	1	1	1	1	2	3	2	3	3	3	2
13851	1	1	1	260,87	2	2	2	2	3	2	1	2	3	3	3	2	2	3	2	4	4	4	2	1	3	1	2	2	2	1	2	3	1	1	1	1	0	1	1	1	1	0	3	2	2	3	2	2	2
13857	2	2	0	920	4	4	4	3	4	4	4	5	5	5	5	5	3	5	3	5	5	5	4	2	4	2	2	2	0	2	4	4	1	1	1	1	1	1	0	1	1	1	5	1	2	1	4	5	1
13864	2	3	1	391,3	6	4	4	3	4	3	3	6	3	2	1	2	1	2	2	2	2	1	2	1	2	1	1	1	1	1	2	1	1	1	1	1	1	1	1	1	1	1	2	4	4	3	4	4	4
13922	1	1	0	156,5	8	4	4	3	5	4	4	7	2	2	2	1	1	1	1	1	3	1	2	0	1	0	1	1	1	0	1	0	1	1	1	1	1	1	1	1	1	1	2	3	5	5	5	5	5
13956	2	2	0	733,33	3	3	3	2	3	3	1	3	2	3	2	2	1	2	2	2	3	3	2	3	2	1	1	2	1	1	2	1	1	1	1	1	1	1	1	1	1	1	2	4	3	3	4	5	2
14063	2	2	0	666,67	5	3	3	3	3	2	3	5	4	4	3	4	3	4	3	4	5	5	3	2	3	2	3	2	2	2	3	2	1	0	0	0	1	0	0	1	1	1	3	2	3	4	5	3	2
14074	2	2	2	571,43	6	3	2	1	3	3	3	5	3	3	2	3	3	4	2	3	3	3	2	1	2	1	1	2	2	1	2	2	1	1	1	1	1	1	1	1	1	1	3	3	5	4	2	3	3
14157	1	2	0	837,33	6	4	4	3	4	4	4	5	4	3	2	2	1	4	2	4	4	3	3	2	3	1	2	2	2	1	2	2	1	1	1	1	0	1	1	1	1	1	3	1	5	5	3	5	1
14234	2	5	1	454,55	7	3	4	2	3	1	3	5	5	5	2	5	3	5	1	5	4	5	3	4	4	0	1	3	1	2	3	3	0	1	1	0	1	1	1	1	0	1	3	1	2	3	4	1	3
14235	1	3	0	575	4	4	2	3	4	3	3	4	4	4	2	2	2	4	1	4	4	4	1	4	2	1	4	1	1	3	0	0	1	1	1	1	1	1	1	1	1	1	3	3	3	3	4	4	1
14249	1	3	1	608,7	6	3	3	2	4	4	4	5	4	4	3	4	1	3	2	3	3	2	3	1	2	2	3	1	3	3	0	0	1	1	1	1	1	0	1	1	1	0	2	3	4	4	4	5	4
14385	1	5	0	650	7	3	4	3	4	3	3	7	3	3	3	2	2	3	2	4	3	3	2	2	3	2	3	2	1	2	2	2	1	1	1	1	1	1	1	1	1	1	3	2	3	3	2	2	1
14434	1	3	0	900	4	3	3	2	3	2	1	4	3	4	1	2	4	4	2	1	3	3	3	2	3	3	2	3	2	2	1	1	1	1	1	1	1	1	1	1	1	1	2	2	2	2	3	1	1
14461	1	1	0	185	5	3	3	2	3	2	2	4	3	2	2	2	2	2	2	3	2	3	1	1	1	2	1	2	1	1	3	0	1	1	1	0	1	0	1	1	0	1	3	2	4	4	2	2	2
14478	1	4	0	600	4	3	3	2	3	3	3	5	3	3	2	1	1	3	1	2	2	2	2	2	3	1	2	2	2	2	3	2	1	1	1	1	1	1	1	1	1	0	3	2	3	4	3	4	2
14563	2	2	0	533,33	2	3	2	1	2	2	2	2	4	4	3	4	3	4	3	4	4	4	3	3	3	2	3	2	3	2	3	3	1	0	0	0	1	0	1	1	1	0	3	3	3	3	3	3	2
14875	2	3	1	391,3	6	3	2	2	3	2	3	5	4	3	2	3	1	3	3	3	3	3	3	2	3	1	3	1	2	1	3	0	1	1	1	1	1	0	1	1	1	1	3	4	5	4	4	5	2
14994	1	2	1	527,78	4	3	3	2	3	2	3	5	2	3	3	2	2	4	3	5	3	3	1	2	3	2	2	3	3	3	2	1	1	1	1	1	1	1	1	1	1	1	3	3	2	2	5	3	2
15039	2	2	1	472,22	5	3	2	1	4	3	3	4	4	3	2	2	1	3	1	3	3	4	2	2	2	2	3	2	3	3	2	2	1	1	1	1	1	1	1	0	0	0	3	1	3	4	3	4	1
15417	2	2	2	476,19	5	2	2	1	2	1	1	1	3	4	3	2	2	4	3	4	4	5	4	3	4	1	3	3	2	2	3	3	1	1	1	1	1	0	1	1	1	1	4	2	3	3	4	4	1
15424	2	3	1	869,57	6	4	4	3	4	4	4	7	2	3	1	2	1	2	2	2	2	1	1	2	2	1	1	2	1	1	1	0	1	1	1	1	1	1	1	1	1	1	4	3	4	5	4	3	3
15547	1	3	2	134,62	3	3	3	3	3	2	2	4	3	3	3	4	2	4	2	4	3	3	2	2	2	2	2	2	3	2	3	1	1	1	1	1	1	1	0	1	1	1	3	2	2	3	2	3	1
15670	1	3	0	400	6	4	3	4	4	3	4	3	3	4	4	3	4	4	3	3	3	4	3	3	2	2	1	3	2	1	3	2	1	1	1	1	1	1	1	1	1	1	3	2	2	3	3	4	2
15776	2	2	0	800	6	3	3	3	4	2	4	6	1	2	1	1	1	1	1	2	2	1	0	0	1	0	2	0	1	1	1	0	1	1	1	1	1	1	1	1	1	1	3	2	2	5	3	4	2
15777	2	2	2	380,95	5	4	4	3	4	4	4	5	3	3	1	2	2	3	2	3	3	3	2	2	2	2	2	2	2	2	2	2	1	0	1	1	1	1	1	1	1	1	3	2	3	5	4	4	3
15892	2	2	2	476,19	4	3	2	2	3	1	2	5	3	3	2	2	2	4	2	2	4	3	2	1	2	2	3	2	3	2	1	2	1	1	1	1	1	1	1	1	0	1	5	3	3	3	1	2	4
15927	1	3	3	586,21	8	4	4	3	4	3	3	6	2	2	1	1	1	2	2	2	2	2	2	1	1	2	2	1	1	1	2	0	1	1	1	1	1	1	1	1	1	1	3	4	5	4	4	4	3
15940	1	3	0	400	2	3	2	1	2	2	1	3	2	3	1	1	1	2	1	3	2	2	1	0	1	3	3	2	0	3	2	0	1	1	1	1	1	1	1	1	1	1	4	3	1	3	4	4	4
15948	1	2	0	1000	7	3	3	3	4	4	3	6	1	1	1	1	1	2	1	2	3	2	2	2	2	1	2	2	0	1	1	2	1	1	1	1	1	1	1	1	1	1	4	3	3	3	4	4	2
15970	1	2	0	1533,33	7	4	4	4	5	5	5	7	2	2	3	2	1	2	2	2	2	2	1	1	2	1	2	2	1	1	1	1	1	1	0	1	1	1	1	1	1	1	5	3	2	3	4	4	3
15986	1	2	0	1186,67	7	4	3	4	4	3	3	7	3	2	2	2	2	3	2	3	2	2	1	1	1	1	2	1	2	1	2	1	1	1	1	1	1	1	1	1	1	1	2	4	2	2	3	4	3
15998	1	2	0	800	6	3	3	2	3	3	3	5	2	2	1	2	2	2	1	3	2	2	2	1	2	1	1	1	3	1	0	0	1	1	1	1	1	1	1	1	1	1	3	3	2	4	3	4	3
16153	2	3	0	800	5	4	4	3	4	3	3	5	3	2	4	2	1	3	3	3	2	2	2	2	1	2	1	2	1	1	1	1	1	1	1	1	1	1	1	1	1	1	3	5	4	3	4	3	5
16320	2	4	0	800	7	4	4	4	5	5	5	6	2	3	2	3	3	3	1	2	3	2	1	2	1	0	2	3	1	1	2	0	1	1	1	1	1	1	1	1	1	1	3	3	3	4	3	4	3
16342	2	2	1	777,78	6	3	4	4	4	4	3	5	3	3	2	2	1	3	1	3	4	3	2	2	3	1	1	3	0	1	2	1	1	1	1	1	1	1	1	1	1	1	3	2	4	5	3	3	2
16372	2	5	0	333,33	6	3	2	2	4	2	3	5	4	3	1	2	1	3	2	3	3	3	1	1	2	1	1	1	2	2	2	1	1	0	0	0	1	1	1	1	1	1	4	1	3	3	5	5	2
16415	2	2	0	533,33	2	3	2	1	3	3	3	3	4	3	2	3	2	4	3	3	4	3	2	2	2	2	2	2	2	2	2	2	1	1	1	1	1	1	1	1	1	1	3	3	4	3	3	4	3
16493	2	1	1	173,91	7	3	3	1	2	2	3	5	2	2	2	2	1	1	2	1	3	2	2	2	2	2	2	2	2	2	2	2	1	1	1	0	1	0	1	0	1	0	4	2	5	5	5	5	3
16578	1	3	0	300	1	3	3	1	2	2	3	5	4	5	4	2	3	4	1	4	2	1	4	2	3	2	2	1	1	1	2	2	0	1	0	1	1	1	0	1	1	1	5	1	1	2	4	3	1
16583	1	2	1	388,89	3	2	2	1	3	1	2	4	2	3	2	2	1	3	2	3	3	3	2	2	2	1	1	1	2	2	2	1	1	1	1	1	1	1	1	0	1	1	4	2	4	4	3	4	3
16714	1	1	0	58,5	1	1	1	1	1	1	1	1	4	4	3	3	3	4	3	4	3	4	2	2	2	1	1	2	2	2	2	2	1	1	1	1	1	1	1	1	1	1	3	3	3	3	3	3	3
16785	1	3	1	434,78	5	3	3	3	3	2	1	5	2	3	4	2	3	3	2	2	2	2	2	2	1	2	2	2	1	1	1	1	1	0	1	1	1	1	1	1	1	0	2	2	3	3	3	2	4
16827	2	2	2	714,29	6	3	3	3	4	3	4	5	5	4	5	2	1	5	5	5	5	5	2	3	4	2	3	2	2	2	2	2	1	0	1	1	0	1	1	1	1	0	1	2	3	5	4	4	1
16846	2	4	3	441,18	5	3	3	2	3	3	4	5	3	4	3	4	2	4	2	4	3	4	3	2	3	2	2	2	2	2	2	2	1	1	1	1	1	1	1	1	1	1	3	3	3	4	4	4	2
16989	1	2	1	1000	7	4	4	3	4	4	4	6	3	2	3	2	1	3	2	2	3	2	1	1	0	1	1	2	1	1	0	1	1	1	1	1	1	1	1	1	1	1	3	2	4	4	3	4	4
17052	1	2	4	592,59	7	3	4	2	2	2	3	5	2	3	2	2	2	2	2	3	2	2	2	2	2	2	2	2	2	2	2	2	1	1	1	1	1	1	1	1	1	1	3	3	3	4	3	4	1
17059	2	2	2	666,67	3	4	4	4	4	4	4	6	4	5	1	1	1	5	3	4	3	3	3	2	3	1	1	4	0	0	2	3	1	1	1	1	0	0	1	0	1	0	3	3	4	4	4	5	4
17145	2	2	2	533,33	1	3	3	1	3	1	1	5	2	4	2	2	2	2	2	2	2	2	3	3	3	1	1	3	1	1	3	3	1	1	1	1	1	1	1	1	1	1	3	3	3	3	3	3	3
17255	1	5	0	166,67	5	3	3	3	3	3	3	2	3	3	3	3	2	2	3	3	3	3	2	2	2	2	2	2	2	2	2	2	1	1	0	1	1	1	0	1	1	1	3	3	2	3	2	3	3
17359	1	2	2	380,95	2	2	2	1	2	1	1	2	3	2	2	2	2	3	1	2	4	2	0	1	1	2	2	2	2	2	2	2	1	1	1	1	1	1	1	1	1	1	3	1	5	5	3	4	3
17367	2	2	0	466,67	7	4	4	3	4	3	4	7	3	3	2	2	2	3	3	3	3	3	2	2	2	2	2	2	2	2	2	2	1	0	1	1	1	1	0	0	0	0	3	3	3	3	3	3	3
17426	1	4	0	600	5	3	3	3	3	3	3	5	3	4	2	3	2	2	3	4	3	3	2	3	3	2	2	3	2	2	1	2	1	1	1	1	1	0	1	1	1	0	3	1	1	1	2	3	1
17507	2	2	2	628,57	7	4	4	3	4	3	3	5	3	3	2	2	1	2	1	2	3	2	2	1	2	1	1	1	2	1	2	1	1	1	1	1	1	1	1	1	1	1	3	4	3	5	4	3	3
17604	1	2	1	333,33	5	3	3	1	2	2	2	3	2	3	2	3	2	3	3	2	3	3	3	3	3	1	1	3	2	2	3	2	1	1	1	0	1	0	0	1	0	0	2	3	3	3	3	4	2
17616	2	2	1	722,22	5	3	3	2	4	3	3	5	3	3	2	2	1	3	2	3	3	3	2	2	2	2	2	2	2	2	2	1	1	0	1	1	1	0	1	1	1	1	3	3	5	4	4	3	4
17690	1	2	1	833,33	5	4	4	4	4	4	3	5	4	3	2	2	2	2	2	2	3	2	2	1	1	3	3	1	2	3	1	1	0	1	1	1	1	1	1	1	1	1	3	4	3	4	3	3	3
17821	2	3	0	250	2	4	2	3	2	2	2	3	3	4	5	3	2	3	3	4	3	3	2	2	1	1	2	2	2	2	3	2	1	0	1	0	1	1	1	0	0	1	4	3	3	4	2	4	2
17859	2	4	0	360	5	3	3	2	2	1	2	2	4	4	3	4	3	4	2	4	4	5	3	3	3	2	3	2	2	2	1	3	1	1	1	1	1	1	1	1	1	1	2	4	5	3	4	3	4
17949	2	5	1	363,64	5	4	3	2	2	1	3	5	3	2	2	2	2	3	2	3	3	2	2	1	2	1	2	2	2	2	2	3	1	0	1	0	0	1	1	1	1	1	3	3	4	4	3	3	3
17989	1	3	1	347,83	4	3	2	2	2	2	2	5	3	3	2	3	2	3	2	4	4	4	3	2	3	1	3	2	2	2	3	2	0	1	1	1	0	1	1	1	1	1	3	3	4	4	4	4	4
18018	2	1	2	230,77	3	3	3	3	3	2	2	3	3	3	2	2	1	3	2	3	3	3	2	3	2	1	1	2	2	1	2	1	1	1	1	1	1	0	1	1	0	1	4	3	4	4	4	5	3
18034	1	4	1	357,14	2	3	3	1	1	1	1	5	4	4	2	2	2	3	3	4	4	4	3	3	3	3	3	2	2	2	3	3	1	1	1	1	1	1	1	1	1	0	4	1	2	2	2	2	2
18058	1	6	2	121,95	5	4	3	3	3	2	4	5	3	4	3	3	3	3	2	3	3	3	2	2	2	2	2	2	2	2	2	2	1	1	1	1	1	0	1	1	1	0	3	3	3	4	3	2	4
18110	2	5	0	1000	6	4	3	3	4	4	3	5	5	5	2	3	3	3	2	4	4	3	4	1	3	1	2	1	2	2	4	3	1	1	1	1	1	0	0	1	0	1	3	2	3	2	4	4	1
18137	2	2	0	466,67	4	3	3	1	2	1	2	4	3	4	2	3	1	4	3	4	4	4	2	2	2	2	3	2	2	2	1	1	1	1	1	1	1	1	1	1	1	0	4	2	3	4	5	1	3
18229	2	2	3	541,67	3	3	3	3	3	3	3	4	3	3	3	3	3	3	4	3	3	3	2	2	2	1	1	2	2	1	2	2	1	0	1	0	1	1	1	1	1	1	3	3	3	3	3	4	3
18301	2	5	0	666,67	5	3	4	4	3	3	4	5	4	4	2	4	3	4	2	5	4	5	3	2	4	2	1	4	1	2	3	4	1	1	0	1	1	1	1	1	1	0	4	3	3	3	4	5	2
18314	1	4	1	392,86	6	3	3	2	5	4	3	6	1	3	1	1	1	3	1	2	3	2	1	1	2	1	2	0	1	1	2	0	1	1	1	1	1	1	1	1	1	1	2	3	4	4	2	4	2
18356	2	4	2	645,16	7	4	4	4	4	3	3	5	3	2	1	1	1	3	1	2	3	3	2	2	3	0	0	2	1	1	1	0	1	1	1	1	1	0	1	1	1	1	3	1	3	5	5	5	3
18372	2	3	0	600	6	4	4	3	4	3	3	5	2	3	2	2	3	3	2	3	2	2	2	1	2	2	2	2	1	2	3	1	1	1	1	1	1	1	1	1	1	1	3	4	3	4	3	4	3
18416	1	2	0	452	4	2	2	1	2	1	2	2	4	4	4	4	2	3	3	5	4	4	2	3	3	2	3	3	2	2	2	3	1	1	1	1	1	0	0	0	0	0	1	2	3	1	1	3	4
18530	1	2	0	866,67	7	3	3	3	4	4	3	6	4	4	3	3	2	3	2	4	4	4	2	2	3	1	2	1	2	2	2	2	1	1	1	1	1	1	1	1	1	1	4	3	1	3	5	4	1
18585	1	3	0	1000	3	4	4	3	4	4	4	5	4	3	2	2	3	3	3	4	4	3	2	2	3	2	2	2	1	2	3	1	1	1	1	1	1	1	1	1	1	0	3	3	4	3	3	4	3
18683	2	3	0	800	5	3	3	2	3	2	2	5	2	3	2	2	3	4	3	4	4	4	1	3	3	2	3	2	2	3	2	1	1	1	1	1	1	1	1	1	0	1	1	2	2	3	2	2	1
18781	2	1	1	369,57	4	1	1	1	1	1	1	3	2	3	2	2	1	1	2	2	2	2	2	2	2	2	2	2	2	2	2	2	1	1	1	0	1	1	0	1	0	1	3	1	3	5	3	3	1
18930	2	3	0	250	5	3	2	2	2	1	3	5	4	4	2	3	3	5	4	5	4	4	3	3	4	2	3	3	2	2	4	3	1	0	1	1	1	0	0	1	0	0	3	1	3	3	3	3	2
19006	2	2	2	172,38	2	3	2	1	3	2	3	1	5	5	2	5	1	4	1	5	5	5	4	4	4	2	3	2	2	3	2	2	1	1	1	1	1	1	1	1	1	1	3	1	4	3	5	4	5
19013	1	2	0	266,67	2	1	1	1	1	1	1	1	4	3	1	1	1	1	3	2	3	3	3	1	3	2	4	2	2	3	2	4	1	0	1	1	1	1	1	1	1	1	2	1	2	5	5	5	3
19126	2	4	1	714,29	5	3	3	3	2	2	2	4	4	4	2	2	2	4	2	3	3	4	1	1	2	1	2	1	1	1	3	1	1	1	1	0	1	1	1	1	1	1	1	1	3	4	3	5	2
19138	1	1	0	105	1	3	2	1	2	2	2	2	3	3	2	2	3	3	2	3	3	3	3	1	2	1	2	1	2	2	3	1	1	1	1	1	1	1	1	1	1	1	1	4	3	4	5	4	3
19239	1	4	0	480	6	3	4	4	4	4	3	5	4	3	5	3	2	2	3	3	4	2	2	2	3	1	0	2	1	2	3	2	1	1	0	0	1	1	1	1	1	0	3	1	3	4	3	2	2
19284	2	3	0	350	2	1	1	1	1	1	1	1	1	2	1	1	1	3	1	2	2	1	0	0	0	0	2	0	4	4	1	0	1	0	1	1	1	0	1	1	1	1	1	5	5	5	5	5	5
19562	1	2	1	722,22	7	4	4	3	4	4	4	5	3	1	1	1	1	1	1	1	3	1	1	3	0	2	2	2	3	1	1	1	1	1	1	1	1	1	1	1	1	1	3	3	5	4	4	4	4
19578	2	1	0	110	5	3	3	2	3	3	3	5	3	3	2	1	1	3	1	2	2	1	2	0	2	3	1	2	2	2	3	2	0	1	1	1	1	1	1	1	1	1	3	3	5	5	3	5	3
19598	1	3	0	750	5	3	3	2	3	4	3	5	1	2	1	1	1	1	1	1	1	1	0	0	0	4	1	0	4	1	0	0	1	1	0	1	1	1	1	1	1	1	1	5	5	5	2	1	5
19611	2	4	0	800	6	1	2	3	4	5	4	5	2	4	4	3	2	5	3	3	4	2	0	1	2	1	0	3	2	3	0	1	1	1	1	1	1	1	1	1	1	0	1	4	3	2	1	4	3
19617	1	1	0	375	7	4	4	4	4	4	4	5	2	3	2	3	1	2	2	4	3	3	2	2	2	2	1	2	2	2	3	2	1	1	1	1	1	1	1	1	1	0	3	3	3	2	2	3	2
19675	1	2	1	722,22	5	3	3	3	4	3	2	5	4	4	4	4	4	3	3	4	3	4	3	3	3	1	1	3	1	2	3	3	1	1	1	1	1	1	1	1	1	1	2	2	2	3	4	3	3
19744	1	2	3	375	6	3	4	4	4	4	3	5	2	3	1	2	1	2	2	2	1	1	1	1	1	1	1	2	1	1	1	0	1	1	1	1	1	1	1	1	0	0	3	2	2	4	4	4	2
19778	2	4	2	580,65	5	3	3	3	4	4	3	5	4	2	2	5	2	3	2	3	4	4	2	2	3	2	3	2	2	2	3	2	1	1	1	1	1	1	1	1	1	1	2	3	3	4	4	2	2
19859	2	3	1	478,26	6	3	3	2	3	2	2	5	2	2	2	2	2	3	2	3	2	2	2	3	2	1	2	2	2	2	2	2	1	1	1	0	1	1	1	1	1	1	2	4	5	5	5	1	4
19887	1	2	0	1466,67	6	4	4	3	3	3	4	5	4	5	1	3	1	2	1	3	3	3	2	2	3	1	2	1	1	0	2	2	1	1	1	1	1	1	1	1	1	1	3	2	3	4	5	5	2
19986	1	3	0	425	5	4	3	4	4	5	3	5	3	3	1	1	3	2	3	3	2	1	2	1	2	0	1	2	3	2	3	2	1	1	1	1	1	1	1	1	1	1	3	3	5	5	2	5	4
20072	1	2	1	555,56	5	3	2	2	3	1	2	4	5	5	2	2	1	4	1	4	5	4	3	3	4	2	2	3	0	3	4	4	1	1	1	1	1	1	1	1	1	1	3	4	5	3	3	4	4
20124	1	2	0	933,33	5	4	4	3	5	4	3	5	3	2	1	1	2	2	2	2	2	2	1	3	0	0	1	2	1	1	3	3	1	1	1	1	1	0	1	1	1	1	4	5	3	3	3	4	3
20127	2	4	2	483,87	6	4	4	2	4	2	2	5	4	4	1	2	1	4	2	5	4	3	2	0	4	2	2	2	2	2	3	0	1	1	1	1	1	1	1	1	1	1	3	2	3	5	5	4	2
20151	1	4	0	600	7	4	3	3	3	3	4	6	4	3	1	3	1	4	3	3	4	3	0	2	2	1	2	3	2	1	3	2	1	1	1	1	1	1	1	1	1	1	4	3	1	3	3	4	3
20169	1	2	0	466,67	1	4	3	2	4	3	4	5	3	3	2	1	1	2	2	3	4	3	2	3	3	1	2	1	2	1	3	2	1	1	0	1	1	1	1	1	1	0	4	2	2	2	2	2	3
20234	1	10	0	30,91	6	4	4	4	4	4	4	5	3	3	3	3	1	3	3	3	3	3	2	3	2	1	1	2	3	1	2	2	1	1	1	1	1	1	1	1	1	1	3	5	5	5	1	5	3
20330	1	4	1	535,71	5	3	3	3	4	4	4	5	2	3	2	2	1	2	3	3	2	2	1	1	1	1	2	1	1	2	0	0	1	1	1	0	1	1	1	1	0	1	4	4	3	3	4	4	3
20412	1	3	0	650	5	4	3	3	3	3	3	5	3	3	2	2	2	3	2	3	3	3	2	1	1	1	2	2	1	1	2	2	1	1	1	0	0	1	0	0	1	0	2	3	3	2	5	1	2
20430	2	2	0	533,33	3	3	2	1	2	1	1	3	4	2	1	1	1	3	1	3	2	3	1	2	3	2	3	3	1	1	0	0	0	1	1	1	1	1	1	1	1	1	1	5	3	3	2	5	4
20455	2	4	1	714,29	5	4	3	2	3	2	2	5	2	2	1	1	2	4	1	4	2	4	2	3	2	2	3	2	2	2	1	1	1	1	1	1	1	1	1	1	1	1	2	4	2	4	2	2	3
20615	2	2	0	666,67	6	3	3	2	3	3	3	5	2	3	2	2	3	3	3	2	3	3	2	3	2	1	2	1	2	2	2	1	1	1	1	1	1	1	1	1	1	1	3	1	2	5	4	4	1
20657	2	3	1	317,39	5	3	3	3	4	4	3	5	1	2	1	1	1	2	1	2	3	3	2	0	2	2	2	1	1	1	1	0	1	1	1	1	1	1	1	1	1	1	2	4	5	5	5	5	4
20749	2	4	0	360	5	3	2	2	2	2	3	5	4	4	1	3	2	4	2	3	3	3	2	2	3	2	2	2	2	2	2	2	1	1	1	1	1	1	1	1	1	0	3	3	5	5	5	5	5
20837	2	2	0	666,67	6	3	3	2	4	3	3	5	4	4	3	3	2	4	3	5	4	3	2	3	3	2	3	3	2	2	2	2	1	1	1	1	1	1	0	1	1	0	2	3	3	4	3	3	3
20838	2	2	0	313,33	4	2	2	2	2	1	1	3	3	3	2	2	3	3	2	3	3	3	2	1	2	0	1	2	2	1	3	1	1	1	1	1	1	1	1	1	1	0	1	1	4	5	2	3	2
20845	2	4	0	1200	6	4	4	3	4	4	5	5	4	3	2	2	2	3	2	3	3	3	2	2	2	2	2	2	2	2	2	2	1	1	1	1	1	1	1	1	1	1	2	3	2	2	2	2	3
20849	1	2	0	666,67	7	4	4	3	4	3	4	7	3	2	3	3	2	2	2	4	3	3	1	1	2	2	2	1	1	2	3	1	1	1	1	1	1	1	1	1	1	1	4	3	2	3	4	4	4
20991	2	3	0	1000	7	4	4	4	3	3	4	7	4	3	2	3	3	3	3	3	3	3	2	1	2	1	1	1	1	1	2	1	1	0	1	0	1	1	1	1	1	1	3	3	3	4	4	5	2
21034	2	8	0	555,56	5	3	3	1	3	2	2	5	3	2	2	2	2	3	3	3	3	2	1	1	2	1	1	1	1	1	1	0	1	1	1	1	1	1	1	1	1	1	3	3	5	5	4	4	3
21065	1	2	2	547,62	7	4	4	3	4	3	4	7	2	3	2	2	2	2	2	2	2	2	1	1	1	1	1	1	1	1	1	1	1	1	0	1	1	1	1	1	1	1	3	3	4	4	4	2	3
21346	2	1	0	77,5	8	4	4	3	4	3	4	6	3	3	3	2	1	4	2	4	3	3	3	2	3	1	1	2	2	1	1	3	1	1	1	1	1	1	1	1	1	1	4	2	1	2	1	2	4
21430	2	3	0	451	5	3	3	2	3	1	2	4	2	3	2	2	1	2	2	2	2	2	1	1	1	1	2	1	4	0	0	0	1	1	1	1	1	1	1	1	1	1	3	4	3	4	5	5	4
21432	2	1	0	550	7	4	4	4	3	3	2	5	1	1	1	1	1	2	3	2	3	3	2	1	1	1	1	2	1	1	2	2	1	1	1	1	1	1	1	1	1	1	3	3	4	5	2	5	4
21527	2	2	0	1200	7	4	4	4	4	3	4	6	3	3	3	2	1	2	2	2	2	2	1	1	2	1	1	2	1	1	1	1	1	1	1	1	1	0	1	1	1	1	3	4	4	4	4	3	3
21611	2	3	1	434,78	5	3	1	1	3	1	1	1	3	3	2	2	2	3	3	3	4	4	2	3	2	1	1	2	1	3	3	3	1	1	1	1	0	0	1	1	1	1	5	3	5	5	5	1	5
21666	1	1	0	500	7	4	4	4	5	5	4	7	2	2	1	1	1	2	1	2	2	1	0	0	1	1	1	1	1	2	1	0	1	1	1	1	1	1	1	1	1	1	4	3	4	3	3	2	3
21721	1	3	0	400	3	4	3	3	4	4	3	5	4	3	3	3	3	3	3	4	3	2	3	2	3	1	1	2	3	3	2	2	1	1	1	1	1	1	0	1	1	1	3	2	3	3	3	3	3
21842	1	2	2	666,67	4	3	2	2	4	2	1	4	2	4	2	4	3	4	3	4	4	4	3	2	3	2	2	2	2	2	3	2	1	1	1	1	1	1	1	1	1	1	2	3	4	4	4	2	4
21867	2	2	0	666,67	6	4	5	2	5	5	5	6	3	3	2	1	1	3	1	2	2	1	1	0	1	1	1	1	1	1	1	0	1	0	1	1	1	1	1	1	1	1	4	2	5	4	4	4	4
21923	2	2	0	933,33	5	3	4	4	4	4	4	5	4	3	3	3	2	2	3	3	3	3	2	1	3	2	2	2	1	1	2	2	1	0	1	1	1	1	1	1	1	1	3	3	3	2	2	4	3
21931	2	2	2	714,29	6	4	4	3	4	3	3	5	3	3	3	3	2	4	3	3	4	4	3	2	3	2	2	2	3	2	2	1	1	1	1	1	1	1	1	1	1	1	4	2	2	3	4	4	3
22004	2	2	1	888,89	7	4	4	4	5	4	5	6	3	3	2	2	2	2	2	2	2	2	2	2	2	2	3	2	3	2	2	2	1	1	1	1	1	1	1	1	1	0	3	5	5	5	4	2	4
22073	2	2	2	428,57	2	3	3	3	3	3	3	4	1	2	1	1	1	1	3	2	2	3	1	2	1	1	2	2	1	2	2	1	1	0	1	1	1	0	0	1	0	0	4	3	3	5	3	5	5
22151	1	2	1	527,78	5	3	3	3	3	2	1	5	2	4	3	1	2	4	2	4	2	3	2	2	3	2	2	2	1	2	2	0	1	1	1	1	1	0	1	1	0	0	3	3	3	4	3	4	3
22167	1	3	1	391,3	5	2	3	3	3	2	3	5	3	3	2	2	2	3	2	4	4	4	2	2	2	2	2	2	1	2	1	2	1	1	1	1	1	1	1	1	1	1	4	3	2	3	4	4	3
22220	1	2	2	761,9	6	4	3	3	3	3	2	5	2	2	1	2	1	3	1	2	2	2	2	2	1	1	1	2	1	1	2	1	1	0	0	1	1	1	1	1	1	1	1	4	5	4	5	5	3
22254	1	1	0	750	7	4	4	2	3	2	4	5	3	3	3	3	3	3	3	3	3	3	2	2	2	2	2	2	2	2	2	2	1	1	1	1	1	1	1	1	1	1	1	1	4	5	3	3	2
22314	1	1	0	462,5	7	5	5	4	5	4	4	9	2	4	1	2	2	3	2	4	2	1	3	1	2	1	0	1	2	1	1	0	1	1	1	1	1	1	1	1	1	1	3	2	2	5	1	3	5
22384	2	2	1	666,67	4	4	3	1	1	1	1	5	3	3	2	3	1	3	2	3	3	3	2	3	1	1	1	1	1	1	2	1	0	0	1	1	1	1	1	1	1	1	3	3	5	5	5	5	2
22398	1	3	1	869,57	6	4	4	4	4	4	4	6	4	3	1	1	5	3	1	4	3	3	3	0	3	1	2	0	1	1	2	0	1	1	1	1	1	0	0	0	0	1	3	3	3	2	5	4	4
22512	1	2	1	333,33	5	3	2	2	3	2	4	4	4	5	2	3	2	4	2	4	4	4	3	2	3	2	3	2	2	2	4	2	1	1	1	1	1	1	1	1	1	1	2	2	2	3	2	3	2
22532	1	4	1	821,43	7	4	4	4	4	4	4	7	3	2	1	3	1	1	1	2	3	4	2	2	2	1	2	2	1	2	2	2	1	1	1	1	1	1	1	1	1	0	4	3	4	5	4	3	4
22776	1	4	0	580	5	3	3	2	3	3	4	4	3	3	2	2	1	3	1	4	3	3	2	2	2	1	2	1	2	2	3	1	1	1	1	1	1	1	1	1	1	1	3	4	4	4	4	1	4
22841	1	2	0	933,33	6	3	2	3	2	1	3	2	4	3	2	4	3	3	4	4	4	4	3	2	2	2	2	3	2	2	2	2	1	0	1	1	1	1	1	1	1	1	3	2	4	3	4	5	3
22956	1	1	0	1250	7	4	5	3	4	5	5	6	2	3	2	1	1	2	1	3	2	1	1	1	1	1	1	1	1	0	1	1	0	1	1	1	0	1	1	1	1	1	4	3	5	5	2	5	4
22960	2	2	2	571,43	5	3	3	3	3	2	3	5	3	4	2	2	2	3	2	3	3	3	3	2	2	2	2	3	2	2	3	2	1	1	1	0	1	1	1	1	1	0	4	3	3	4	4	4	2
23007	2	2	1	833,33	5	3	3	3	3	2	3	5	4	5	3	2	2	5	4	4	4	3	4	3	2	1	1	3	3	2	3	1	1	1	1	1	1	1	1	1	1	0	1	1	2	1	2	2	1
23008	1	3	0	600	3	3	3	2	2	1	1	2	4	4	3	4	3	4	3	4	4	5	4	4	4	3	3	3	2	2	3	3	1	1	1	1	1	0	1	1	0	1	4	1	2	3	3	3	1
23267	2	4	0	280	5	3	2	2	2	1	2	4	2	2	2	1	3	2	1	3	2	1	0	0	1	2	1	1	2	1	0	0	1	1	1	1	1	1	1	1	1	1	4	3	4	5	5	4	4
23307	2	2	0	666,67	5	3	3	1	3	2	2	4	2	3	3	4	2	3	4	3	3	2	2	2	3	2	2	2	2	2	1	2	1	1	1	1	1	1	1	0	1	1	3	3	3	4	4	4	3
23310	2	2	0	206,67	2	3	3	2	2	1	2	2	4	4	2	4	3	4	4	4	4	4	3	2	3	1	1	2	1	1	2	2	1	1	0	1	1	1	1	0	0	1	5	5	2	2	5	5	2
23311	2	5	0	500	5	4	3	3	4	4	3	4	4	4	2	2	2	4	2	4	4	4	3	2	3	2	2	2	2	2	3	2	1	1	1	1	1	1	1	1	1	1	4	4	3	3	4	2	3
23387	2	1	0	290	4	3	2	3	3	2	2	3	3	2	3	3	1	2	3	3	4	3	2	2	3	2	3	2	1	2	2	2	1	1	1	1	1	1	1	1	1	1	3	2	3	4	5	4	1
23552	1	2	0	900	4	3	3	2	4	4	3	5	3	2	3	1	1	1	1	3	3	2	1	1	1	2	1	2	0	1	0	0	1	1	1	1	1	1	1	1	1	1	2	2	3	4	4	3	1
23597	1	1	0	125	1	2	1	1	2	1	1	1	3	3	3	2	2	3	2	3	3	3	1	2	2	1	3	2	1	2	2	2	1	1	1	1	1	1	1	1	1	0	4	3	4	3	3	2	3
23610	1	2	0	533,33	5	3	4	3	4	4	3	6	3	3	3	3	3	3	3	3	2	2	1	1	1	3	2	2	3	2	2	1	1	1	0	1	1	0	1	0	1	0	2	3	4	4	3	3	3
23696	2	4	6	395,35	8	5	5	5	5	5	5	5	2	5	1	1	1	4	1	1	3	5	4	4	4	0	0	4	0	0	4	4	1	1	1	0	1	1	1	1	0	1	1	4	5	5	5	5	3
23741	1	2	2	619,05	7	4	4	3	3	3	3	5	3	3	2	2	2	2	1	2	2	2	2	2	1	1	1	2	1	1	2	0	1	1	1	1	1	1	0	1	1	1	3	3	3	2	3	3	2
23757	1	4	0	600	7	4	4	5	5	4	4	5	2	1	2	1	1	1	2	1	2	2	1	1	1	4	1	2	4	0	1	0	1	0	1	1	1	1	1	1	1	1	1	1	4	5	1	5	4
23812	2	5	0	100	5	3	3	3	3	2	3	5	2	2	2	2	2	2	2	3	3	5	2	2	3	1	2	2	2	2	2	2	1	1	1	1	1	1	1	1	1	1	3	3	3	3	3	3	3
23915	2	3	1	295,65	5	3	3	3	5	4	3	5	2	1	1	1	1	1	2	2	4	3	0	0	0	2	1	2	4	2	1	0	1	1	1	1	1	1	1	1	1	1	3	3	5	5	3	5	3
23917	1	3	0	310	2	1	1	1	1	1	1	1	4	3	3	4	3	3	3	4	5	5	2	3	3	3	2	3	2	3	2	4	1	1	0	0	1	0	1	1	0	0	3	3	3	4	3	3	2
23958	1	2	0	266,67	7	5	5	4	5	5	5	5	4	5	2	2	1	3	2	4	5	5	4	2	4	2	2	3	3	2	4	4	1	1	1	1	1	1	1	1	1	1	2	2	2	4	4	3	1
23961	1	2	2	714,29	7	4	4	3	4	3	3	6	4	4	2	2	2	3	3	3	4	3	2	2	2	1	1	2	2	1	3	2	1	1	1	1	1	1	1	1	1	1	2	3	5	3	3	4	3
23969	2	2	3	833,33	7	4	3	1	4	3	2	5	2	3	2	2	1	2	1	2	1	1	0	0	1	4	1	0	3	2	0	0	1	1	1	0	1	1	1	1	0	0	4	2	3	5	4	4	2
24176	2	5	0	333,33	3	3	3	2	2	1	2	3	3	3	2	3	1	2	2	2	2	2	2	1	2	2	2	2	1	2	1	1	1	1	1	1	1	1	1	1	1	1	5	2	5	5	5	5	1
24196	2	2	0	2000	8	4	4	2	4	4	4	5	2	3	1	1	2	2	2	3	3	2	1	1	2	0	0	1	1	1	2	0	1	1	1	1	0	1	0	1	1	1	3	2	5	1	3	5	4
24222	2	4	0	640	5	3	3	2	3	3	2	5	4	5	2	2	1	4	3	3	5	4	4	0	4	0	1	3	1	1	4	0	1	0	1	1	1	0	0	1	0	0	3	2	3	5	5	4	3
24224	2	2	3	416,67	4	3	3	3	4	4	2	5	3	3	2	2	2	3	2	2	3	3	1	1	1	3	1	1	2	1	1	1	1	1	1	1	1	1	0	1	0	1	4	2	4	3	4	4	2
24266	2	2	1	855,56	6	3	3	3	3	2	2	5	3	3	3	3	3	2	2	3	3	3	2	1	2	1	1	1	1	1	1	0	1	1	1	0	1	1	1	1	1	1	3	2	3	3	3	4	2
24301	2	3	0	310	3	2	2	2	2	2	1	2	2	2	2	3	2	2	2	2	3	3	2	2	1	1	2	1	1	1	2	2	1	1	1	1	1	1	1	1	0	1	2	3	5	4	5	5	2
24355	2	5	0	1000	7	4	3	3	3	3	3	5	2	3	2	2	1	2	2	2	2	2	2	2	2	1	1	2	2	1	2	2	1	1	1	1	1	1	1	1	1	1	4	4	5	5	5	5	4
24431	2	1	2	146,15	4	1	1	1	1	1	1	2	4	4	3	3	3	3	3	4	4	4	3	1	3	3	3	3	2	3	3	3	1	1	1	1	1	1	1	1	1	0	1	3	5	5	5	5	2
24542	1	1	0	275	1	1	1	2	1	1	1	1	5	5	5	5	5	5	4	5	5	5	4	2	4	1	3	4	2	2	3	4	0	1	1	1	1	1	1	1	1	1	3	2	4	2	3	4	1
24556	2	4	0	560	5	3	2	2	3	2	3	4	3	3	3	3	2	3	2	3	3	4	2	2	2	2	2	1	1	2	2	1	1	1	1	1	1	1	0	1	1	1	2	3	4	4	4	3	3
24629	1	2	0	133,33	4	3	3	4	4	4	4	5	4	2	1	1	1	2	1	1	3	2	0	0	0	1	1	1	4	1	0	0	1	1	1	1	1	1	1	1	1	1	3	4	5	5	3	5	5
24681	2	3	1	282,61	5	4	3	3	3	1	2	1	3	3	3	3	3	3	3	3	3	3	2	2	2	2	2	3	1	2	2	2	1	1	0	1	1	1	1	1	1	1	1	5	5	5	5	3	3
24710	2	2	1	452,22	4	3	2	1	1	1	2	1	2	2	2	4	1	2	2	2	2	1	1	1	1	3	3	2	1	1	1	1	1	1	1	1	1	0	0	1	0	0	3	3	4	4	3	5	4
24711	1	2	0	533,33	3	3	2	3	2	1	2	5	3	3	3	4	2	3	3	4	4	2	2	2	2	2	2	2	2	2	2	2	1	1	1	1	1	1	1	1	1	1	1	1	3	4	3	5	1
24734	2	2	2	476,19	8	4	3	2	4	3	4	7	2	2	2	1	2	2	1	2	2	1	1	1	1	1	1	2	1	0	1	0	1	1	1	1	1	1	1	1	1	1	3	2	3	4	4	4	4
24790	2	1	0	310	5	3	3	3	3	2	3	5	4	3	2	3	2	2	2	2	3	3	2	2	3	1	2	2	2	2	3	3	1	0	1	0	1	1	1	1	1	1	3	5	4	5	2	5	4
24803	1	4	0	520	6	4	4	3	4	4	4	6	3	3	3	3	2	3	3	3	4	3	1	1	1	2	2	2	2	2	2	2	0	1	1	0	1	1	0	0	0	0	3	4	3	3	2	4	3
24830	1	3	0	527,5	4	3	3	3	4	2	3	5	3	2	2	2	1	1	2	2	3	2	1	2	1	1	1	2	0	1	1	2	0	1	1	1	1	0	1	1	1	1	3	5	3	4	5	5	2
24883	2	2	0	800	5	3	3	3	3	3	2	4	5	1	2	1	1	2	1	3	4	2	2	3	3	2	2	1	0	1	2	1	1	1	1	1	1	1	0	1	0	0	2	2	1	5	3	2	2
24937	1	2	0	533,33	4	2	3	2	2	2	2	4	3	3	4	3	2	2	3	3	4	4	3	2	3	2	2	2	2	1	2	3	1	1	1	1	1	1	1	1	1	0	4	3	3	2	2	4	3
25000	2	2	0	1000	8	4	4	2	4	3	4	6	2	3	1	3	3	5	1	5	4	5	2	3	3	1	1	2	1	1	3	1	1	1	1	1	1	0	1	1	1	1	4	3	5	4	5	5	4
25108	1	2	0	666,67	3	3	2	2	4	2	2	3	5	3	3	4	2	4	3	4	5	5	3	2	4	2	3	2	1	3	2	2	1	1	1	1	1	1	1	1	1	1	3	1	4	1	2	4	1
25138	1	2	0	666,67	6	4	4	3	4	4	4	5	3	4	3	4	2	3	2	4	3	3	2	2	2	2	1	2	1	1	2	2	1	0	1	1	1	1	0	1	0	0	5	2	4	4	4	5	2
25149	2	2	0	500	5	3	4	3	4	3	2	5	2	2	1	1	1	2	2	2	2	2	1	0	1	1	2	2	1	0	1	0	1	1	1	1	1	1	1	1	1	1	2	3	5	5	5	5	4
25198	1	1	0	375	5	3	3	2	4	4	2	5	2	4	3	2	1	2	3	3	4	3	1	2	2	1	2	1	1	1	4	1	1	1	1	1	1	0	1	1	1	1	3	1	2	3	4	5	2
25215	2	2	2	476,19	3	3	3	2	3	2	3	3	3	3	2	2	2	4	3	4	4	3	2	2	2	2	2	2	2	2	3	2	1	1	1	1	1	1	1	1	1	1	4	2	1	2	3	4	2
25278	2	2	3	458,33	3	3	3	3	4	3	2	5	4	3	2	2	3	3	3	4	4	4	3	3	3	3	3	1	3	2	2	2	1	1	1	0	1	1	1	1	1	0	3	3	2	2	4	4	2
25326	2	3	1	652,17	5	3	3	3	2	2	4	5	4	4	3	4	3	3	3	4	4	3	2	3	3	2	2	3	2	2	3	2	1	1	1	1	1	1	1	1	1	1	3	3	3	3	4	4	2
25327	2	2	0	866,67	7	3	3	2	4	4	3	5	3	4	2	3	1	4	3	4	4	4	2	3	3	1	2	3	1	1	3	1	1	1	1	1	1	1	1	1	1	1	3	3	3	3	3	4	2
25379	2	2	1	500	6	3	3	3	3	2	2	5	2	3	1	2	1	3	2	3	3	3	2	3	2	0	2	2	2	1	1	1	1	1	1	1	1	1	1	1	1	1	2	4	5	5	5	1	5
25417	2	3	0	500	6	4	3	2	3	3	3	5	3	3	2	3	2	2	2	5	4	4	2	2	3	1	1	2	1	2	2	1	1	1	1	1	0	0	1	0	0	1	2	2	4	4	2	2	3
25418	2	6	0	200	5	3	3	3	3	2	2	5	2	4	3	3	2	5	3	4	4	3	2	2	4	2	2	2	2	2	3	3	1	1	1	1	1	1	1	1	1	1	3	1	3	3	4	3	1
25485	1	2	2	952,38	5	4	4	3	4	4	4	5	2	3	2	1	3	3	1	2	2	2	1	2	1	1	2	2	1	1	2	1	1	1	1	1	1	1	1	1	1	1	4	4	4	3	3	5	4
25527	1	4	1	357,14	2	3	2	2	3	2	4	2	5	3	2	2	2	3	2	5	5	5	2	4	4	3	2	3	2	2	3	3	1	1	1	1	1	1	1	1	1	1	5	4	3	2	3	4	3
25647	2	1	0	650	7	4	4	4	4	4	4	6	3	3	1	2	2	3	1	3	3	3	2	1	2	1	2	0	1	1	2	0	1	1	1	1	1	1	1	1	1	1	4	4	3	3	5	4	4
25684	1	3	0	1000	5	4	5	4	3	4	4	5	4	4	2	3	4	3	1	4	4	3	1	1	4	2	2	3	2	2	2	4	1	1	1	1	1	1	1	1	1	1	3	4	1	4	3	2	2
25688	1	3	1	630,43	8	4	4	3	4	4	3	7	3	3	3	3	2	3	3	3	4	3	2	2	3	1	1	1	2	1	1	1	1	0	1	1	1	0	1	1	0	0	3	4	4	4	2	2	3
25748	2	4	1	642,86	7	4	4	4	5	4	4	7	3	2	1	1	1	2	1	2	2	1	1	0	1	0	0	1	1	0	2	0	1	1	1	0	1	1	1	1	1	1	3	2	4	5	5	5	5
25753	2	4	3	0	5	3	3	2	4	3	2	5	3	4	2	3	2	4	2	4	4	3	1	2	3	2	2	1	2	2	2	2	1	1	1	1	1	1	1	1	0	1	2	4	2	4	3	3	3
25786	1	6	0	0	8	4	4	4	4	4	4	7	3	4	2	3	2	3	3	4	3	4	2	2	3	1	2	3	1	1	2	1	1	1	1	1	1	0	1	1	1	1	3	3	2	4	4	5	3
25836	1	3	0	550	2	3	3	1	2	1	2	2	2	3	4	2	2	4	1	2	2	2	2	3	2	3	2	1	2	3	2	1	1	1	1	0	1	1	1	1	1	1	1	1	2	3	2	2	2
25873	1	4	0	1200	6	3	3	3	3	3	2	6	4	4	2	2	3	3	2	3	4	2	2	1	2	1	1	2	2	1	3	1	1	1	1	1	1	1	1	1	1	1	3	2	5	4	3	3	3
26020	1	3	0	500	3	3	3	2	3	2	3	3	4	4	2	4	3	4	4	4	4	4	3	3	3	3	3	3	3	2	3	3	1	0	1	0	0	1	0	1	1	0	2	2	3	4	4	3	2
26046	2	2	1	555,56	5	3	3	2	2	1	1	5	4	4	2	5	2	4	3	5	4	4	3	1	4	2	2	2	1	1	1	3	1	1	1	1	1	1	1	1	1	1	1	2	4	3	5	5	2
26070	2	3	0	500	3	3	1	1	4	3	2	5	5	4	1	2	1	2	1	4	4	4	2	1	3	1	2	3	1	1	2	1	1	1	1	1	1	0	1	1	0	1	5	5	5	4	5	1	2
26103	2	2	2	1190,48	8	4	4	4	5	4	4	7	3	2	1	2	2	3	1	2	3	2	1	1	2	1	1	1	1	1	1	1	1	1	1	1	1	1	1	1	1	1	4	3	3	4	4	4	4
26134	2	4	1	78,57	5	4	3	1	3	2	1	5	3	5	1	2	1	5	1	5	4	4	3	1	3	1	2	3	2	2	3	2	1	1	1	0	1	1	1	1	1	0	4	3	1	2	5	5	3
26201	1	4	2	387,1	3	3	3	2	3	3	2	5	2	2	1	2	1	1	1	2	2	1	1	2	1	3	2	2	0	1	0	0	1	1	1	1	1	0	1	1	1	1	3	3	3	3	3	3	2
26206	1	5	1	575,76	5	4	2	1	1	1	2	2	3	4	2	3	3	4	3	4	4	3	1	2	2	1	2	2	1	1	3	2	1	1	1	1	1	1	1	1	1	1	3	3	4	4	3	3	2
26215	2	2	1	444,44	4	3	2	1	2	3	1	4	5	5	2	4	2	4	1	3	3	4	2	2	2	2	3	3	2	2	2	2	1	1	1	1	1	1	1	1	1	0	3	3	4	5	5	4	1
26235	2	3	0	600	6	4	4	3	4	4	4	5	2	3	1	1	1	3	1	3	4	3	2	2	2	1	1	2	3	1	2	2	1	1	1	1	1	1	1	1	1	1	1	1	5	5	5	5	5
26357	2	2	2	571,43	4	3	2	2	3	2	2	5	3	3	2	2	1	3	3	3	2	2	2	2	2	1	2	1	2	1	3	1	1	1	1	1	1	1	1	1	1	1	3	3	4	4	3	5	2
26374	1	5	0	50	4	3	3	2	3	2	3	4	2	3	3	2	2	4	3	3	4	2	3	2	1	2	3	2	2	1	1	2	1	0	1	1	1	1	1	1	1	1	2	3	5	3	2	3	2
26456	2	2	1	666,67	4	4	4	2	5	3	3	6	2	4	2	2	2	4	2	4	3	2	2	1	3	1	1	1	2	1	2	1	1	1	1	1	1	1	1	1	1	0	4	2	4	3	4	4	3
26629	1	1	0	390	6	3	3	3	4	3	4	5	3	3	2	1	2	2	2	2	2	2	2	1	2	1	1	2	1	1	2	1	1	1	1	1	1	1	1	1	1	1	3	4	1	3	4	3	3
26633	2	2	0	466,67	2	3	3	2	3	2	2	5	3	3	1	2	2	3	1	2	2	2	1	1	2	3	2	1	2	1	1	0	1	1	1	1	1	1	1	1	1	1	3	4	3	5	5	3	3
26641	2	2	2	382,38	6	3	3	2	4	3	3	5	3	5	2	4	3	5	2	5	4	4	3	3	3	2	3	3	2	3	3	2	1	1	1	1	1	1	0	1	1	1	3	1	2	4	3	3	2
26655	2	1	1	260,87	4	3	3	1	2	2	2	5	3	5	2	3	4	4	1	4	3	3	3	4	3	2	3	2	2	2	4	4	1	1	0	1	1	1	1	1	1	1	2	3	3	4	2	3	3
26660	2	3	0	700	6	4	4	3	4	3	3	7	3	2	2	2	2	3	2	2	3	1	1	1	2	1	1	2	1	1	2	1	1	1	1	1	1	1	1	1	1	1	5	1	3	3	3	2	1
26686	1	5	0	400	6	3	3	4	4	4	4	6	2	3	1	2	1	3	1	3	2	1	2	3	2	0	0	1	1	1	1	0	1	1	1	1	1	1	1	1	1	1	4	5	4	2	5	5	5
26761	1	1	0	125	4	3	3	3	3	3	3	5	4	4	3	2	2	4	2	4	4	3	3	2	3	2	2	2	2	2	2	2	1	0	0	1	1	1	0	1	1	1	2	3	3	4	4	4	3
26770	2	2	1	722,22	5	4	3	3	5	4	3	5	4	4	3	4	3	4	3	4	4	4	2	1	3	2	2	2	1	1	2	2	1	1	1	1	1	1	1	1	1	1	4	1	3	3	3	3	1
26785	2	2	0	466,67	3	3	3	2	3	3	2	5	3	4	3	3	3	3	4	4	3	4	3	2	3	2	3	2	2	2	3	2	1	1	1	1	1	1	1	1	0	0	2	3	5	5	5	4	3
26807	1	3	0	500	5	3	3	2	4	2	2	5	3	2	1	3	1	1	2	4	3	5	0	3	1	2	3	2	1	2	1	1	1	1	1	1	1	1	1	1	1	1	2	2	3	5	3	5	3
26810	2	2	1	555,56	5	3	2	2	3	2	3	4	2	4	2	3	1	3	3	3	4	4	3	2	3	1	3	2	2	1	3	3	1	0	1	1	1	1	1	1	1	1	4	2	3	5	5	2	3
26856	2	1	2	153,85	9	2	2	2	2	2	1	2	2	3	2	3	1	3	2	3	4	4	4	2	3	2	3	2	2	3	3	3	1	1	1	1	1	0	1	1	1	1	1	5	5	3	3	3	3
26875	2	2	1	1666,67	8	4	4	4	4	4	4	5	3	4	3	2	2	3	2	3	3	3	2	2	2	1	1	2	1	1	2	2	1	1	1	1	1	1	1	1	1	1	4	4	5	4	5	1	4
26919	2	2	0	733,33	4	3	3	3	3	2	2	4	4	3	3	4	2	3	3	4	4	4	2	2	4	1	2	2	1	1	2	2	0	0	1	1	1	1	1	1	1	1	1	4	4	5	5	5	3
26973	1	1	2	415,38	5	3	2	2	4	3	1	3	3	3	3	4	4	2	1	2	4	4	1	0	2	2	3	4	3	3	0	3	1	1	1	1	1	1	1	1	1	1	3	5	4	3	3	4	3
27002	2	5	3	179,49	5	3	3	3	3	3	3	5	3	2	1	2	1	3	1	2	4	4	1	3	2	4	2	2	1	1	2	2	1	0	1	1	1	1	1	1	1	1	3	4	5	5	3	5	3
27015	1	4	1	500	5	4	4	3	3	3	3	5	3	2	1	1	2	3	1	1	1	2	2	1	1	1	1	1	0	0	2	0	1	1	1	1	1	0	1	1	1	1	3	2	4	5	4	3	3
27033	1	2	4	185,19	8	3	3	2	2	2	3	6	2	1	1	2	1	2	1	3	2	1	1	1	2	3	3	3	2	3	2	1	1	1	1	1	1	1	1	1	0	1	3	3	5	1	5	5	3
27094	1	1	0	74	1	3	2	1	2	3	1	1	3	2	3	4	2	2	3	4	4	4	3	3	3	4	2	1	1	1	2	2	1	0	1	0	1	0	0	1	0	1	4	2	2	3	4	2	3
27098	2	3	1	369,57	3	3	2	2	2	2	2	4	3	3	2	2	1	3	2	3	3	3	2	1	2	1	2	2	1	1	2	2	1	1	1	1	0	1	1	1	1	0	5	4	4	5	5	5	4
27128	1	3	0	400	3	3	2	2	3	3	3	3	4	4	2	1	4	3	1	4	4	2	3	2	3	2	2	1	2	2	1	2	1	1	1	1	1	0	1	0	1	1	2	4	2	2	3	2	3
[truncated: 28 more columns]
