# Supplementary material for: Consequences of Poverty on Economic Decision-Making: Assessing the Verisimilitude of the Cognitive Mechanism
Source: Front Psychol. 2020 Feb 13;11:171. doi: 10.3389/fpsyg.2020.00171 (PMC7031509; doi:10.3389/fpsyg.2020.00171)
Supplement: Supplementary file 1 [file Data_Sheet_1.ZIP › code and data/fullDataMonetary.csv]

ID	sex	houseInc	eco1	eco2	eco3	str1	str2	str3	str4	str5	str6	str7	str8	str9	str10	wm1	wm2	wm3	wm4	wm5	wm6	wm7	wm8	sc1	sc2	sc3	sc4	sc5	sc6	sc7	sc8	sc9	sc10	sc11	sc12	sc13	crt1	crt2	crt3	crt4	crt5	crt6	TD	TD3	fl1	fl2	fl3	fl4	fl5
1	1	555,56	5	3	5	4	3	4	1	1	3	3	2	3	1	1	1	0	0	0	0	1	0	3	2	4	3	4	4	2	3	2	3	2	4	3	0	0	0	1	0	0	31	1	0	0	1	1	0
2	1	733,33	7	8	6	4	3	4	2	1	2	1	2	4	4	1	1	1	1	0	0	0	0	2	3	2	3	3	3	4	3	2	4	4	3	3	1	0	0	1	1	1	11	4	1	1	0	1	1
3	1	666,67	5	5	5	3	3	4	2	2	4	2	2	3	3	0	0	0	0	0	0	1	0	3	3	4	4	3	4	4	5	5	4	5	3	3	0	0	0	1	0	0	10	4	1	1	1	1	0
4	1	944,44	6	1	7	3	3	3	1	2	3	2	1	3	2	1	1	1	1	1	0	1	0	3	1	3	4	5	5	1	3	1	4	5	3	5	0	0	0	0	1	1	20	1	1	1	1	1	0
5	1	1428,57	5	1	5	1	3	5	0	4	1	0	4	5	1	0	0	0	0	0	0	0	0	3	3	3	3	3	3	1	3	3	3	5	3	5	0	0	0	1	1	1	23	4	1	1	1	1	1
6	1	158,62	6	4	6	3	3	2	1	1	4	3	0	4	3	1	1	1	1	1	0	1	1	3	4	2	3	5	5	3	5	5	5	4	4	5	0	1	0	1	0	0	9	1	1	1	0	1	0
7	1	1000	6	5	5	3	4	3	1	2	2	1	1	3	2	0	1	1	1	0	0	1	0	4	2	4	5	2	3	3	3	2	4	4	3	3	0	0	0	0	1	0	10	4	1	1	1	1	1
8	1	207,6	5	5	6	3	4	5	1	2	4	2	2	3	2	1	1	1	1	0	0	1	0	3	2	2	4	4	3	2	3	2	4	3	4	3	0	0	0	1	0	0	1	1	1	1	0	1	0
9	1	695,65	5	3	5	3	4	4	2	2	4	2	2	4	3	1	1	1	1	1	0	0	0	3	4	4	4	4	3	3	3	4	4	3	4	4	0	1	0	1	0	0	16	1	1	0	0	1	0
10	0	1333,33	7	7	9	3	2	3	1	1	2	2	1	3	3	0	1	0	1	0	0	0	0	4	5	5	5	3	5	4	5	5	5	5	5	5	0	1	0	1	0	1	32	4	1	1	0	1	1
11	1	1120	7	4	8	2	2	3	1	1	3	0	1	1	1	1	1	1	1	1	0	1	0	4	4	3	2	3	5	3	5	4	4	5	4	3	1	0	1	1	1	1	22	4	1	1	1	1	1
12	1	678,57	7	3	10	1	2	2	1	2	1	0	0	2	1	1	1	1	1	1	1	1	0	3	1	4	5	5	1	2	3	3	4	4	2	5	0	1	1	1	1	0	10	4	1	1	1	1	0
13	1	1587,5	7	7	8	1	1	2	1	0	4	1	1	1	1	0	0	0	0	1	1	1	1	2	4	4	4	5	2	3	3	2	3	4	4	5	0	0	0	0	1	0	5	1	1	1	1	1	0
14	1	240	4	1	1	4	1	5	3	2	1	1	1	3	3	0	0	0	0	0	0	0	0	3	4	5	5	3	5	5	5	5	5	5	5	4	0	0	0	0	0	0	9	4	0	1	0	0	0
15	1	1400	7	5	6	1	1	2	0	0	2	3	0	2	1	1	1	1	1	0	0	1	0	4	3	4	5	5	3	3	3	4	4	4	4	5	0	0	0	1	1	0	10	4	1	0	0	1	0
16	1	666,67	3	3	8	2	2	4	0	1	2	0	0	2	1	1	1	1	0	0	1	1	0	5	5	5	5	5	5	4	5	5	4	5	4	4	0	0	0	1	1	0	1	1	1	0	0	0	0
17	1	720	5	2	5	1	4	4	3	4	3	3	3	5	3	0	1	1	0	0	0	0	0	3	4	5	4	5	4	3	2	5	5	4	4	5	0	0	0	1	1	0	10	1	1	0	0	0	0
18	1	285,71	5	2	5	2	4	2	2	4	2	1	2	2	2	1	1	0	1	0	1	0	0	3	5	5	5	5	3	3	1	2	3	4	2	1	0	0	0	1	0	0	10	4	1	0	0	1	0
19	1	565,22	5	3	7	2	2	2	1	1	2	3	1	2	1	1	1	1	1	1	1	1	1	2	4	4	4	4	4	3	3	4	4	4	4	3	0	0	0	0	0	0	9	1	1	0	0	1	0
20	1	800	6	3	4	1	1	3	1	1	3	0	0	2	1	0	1	1	1	0	0	0	1	2	3	5	5	3	5	4	4	2	3	5	5	5	0	0	0	1	0	0	9	4	1	1	1	1	0
21	1	666,67	5	5	5	4	4	4	2	3	4	2	2	3	3	0	1	1	0	0	0	0	0	3	4	5	5	5	3	1	1	5	4	4	5	4	0	0	0	1	1	0	9	1	1	0	0	1	0
22	1	571,43	4	4	2	4	5	5	2	2	4	2	2	3	4	1	1	1	1	1	1	1	0	5	3	5	5	5	5	3	2	4	3	4	3	4	0	0	0	1	0	0	10	4	1	1	1	1	1
23	1	571,43	6	5	6	2	4	4	2	2	5	1	1	3	4	0	1	1	1	0	0	0	0	4	2	1	4	4	2	1	2	1	1	3	2	2	0	0	0	1	1	1	12	1	1	1	0	0	1
24	1	869,57	3	3	7	3	1	3	1	1	1	2	1	1	1	1	0	1	0	0	1	1	0	3	2	3	4	5	5	3	1	4	3	4	5	5	0	0	0	1	1	0	10	1	1	0	0	0	0
25	1	1200	5	6	5	3	3	5	1	3	5	2	3	3	4	1	0	1	1	0	0	0	0	2	4	1	3	2	3	1	3	1	1	3	4	4	0	0	0	1	1	0	10	4	1	0	0	0	0
26	1	833,33	3	4	4	5	3	4	2	2	4	2	2	1	2	0	1	0	0	0	1	1	0	3	3	3	2	3	3	3	4	1	1	4	1	2	0	0	0	0	1	0	10	1	1	0	0	1	0
27	1	565,22	3	4	5	2	4	5	2	3	4	0	2	5	5	0	1	1	1	0	1	1	0	3	2	5	5	4	5	3	4	2	2	2	4	4	0	0	0	1	0	0	9	4	1	1	1	1	0
28	1	806,45	4	1	8	3	4	4	1	4	3	1	2	4	3	0	1	0	1	0	1	1	1	2	4	2	2	2	2	3	1	2	4	4	4	3	1	0	0	0	1	0	9	4	0	1	0	1	0
29	1	1260,87	7	4	8	3	3	2	1	2	3	1	1	2	1	1	1	1	0	1	0	0	0	3	3	3	3	4	5	1	3	4	4	4	3	4	0	0	0	1	1	0	10	3	1	1	1	1	1
30	1	1200	3	2	6	3	4	5	3	3	4	3	3	4	4	1	1	1	0	0	1	1	0	3	1	3	3	2	2	1	1	2	1	3	2	5	1	0	0	0	1	0	9	4	1	1	0	1	1
32	1	600	5	4	7	4	2	5	2	2	4	2	3	2	1	0	1	1	0	1	0	0	0	3	2	3	5	4	4	3	2	1	1	3	2	3	0	0	0	1	1	1	9	1	1	1	0	1	0
33	1	611,11	6	2	7	3	2	2	1	2	2	3	0	2	1	1	1	1	1	1	1	1	0	3	4	4	3	3	3	3	3	2	4	3	4	5	0	0	0	1	1	0	1	1	1	0	0	1	1
34	1	361,11	4	4	3	2	2	5	1	3	2	3	3	3	3	0	0	0	0	0	0	0	0	4	4	4	5	4	3	4	3	2	4	4	1	2	0	0	0	0	0	0	10	4	1	0	0	0	0
35	1	880	5	4	8	4	1	3	0	0	1	0	1	2	1	1	1	1	1	0	0	0	0	1	4	5	5	5	5	3	1	5	3	5	5	5	0	0	0	1	0	0	10	1	1	0	0	0	0
36	1	866,67	7	5	8	3	2	4	1	2	3	2	1	3	2	0	1	1	0	0	0	0	0	3	4	4	4	5	5	3	3	2	4	4	4	5	0	0	0	0	0	0	10	4	1	1	1	1	1
37	1	769,23	5	3	5	5	5	5	0	2	3	2	2	3	5	0	0	1	1	0	0	0	0	3	3	5	5	3	1	1	5	3	3	5	1	1	0	0	0	0	1	0	10	4	1	1	0	0	0
38	1	866,67	5	4	6	2	1	3	3	1	3	3	1	2	2	0	0	0	1	0	0	1	0	3	2	4	4	3	1	3	1	3	4	4	3	3	0	0	0	1	0	0	9	1	1	1	0	0	1
39	1	333,33	5	1	4	5	5	5	1	3	3	1	1	5	5	0	0	0	0	0	0	0	0	4	2	3	4	5	3	3	3	1	2	2	4	4	0	0	0	0	0	0	9	4	1	0	0	1	0
40	1	909,09	2	2	9	3	2	3	1	1	3	3	1	2	2	1	1	1	1	0	0	0	0	3	3	3	5	4	2	3	4	5	5	3	2	3	0	1	0	1	1	0	10	4	1	1	0	1	0
41	1	695,65	4	2	3	1	2	3	2	2	4	2	3	3	2	1	0	1	0	0	0	0	0	5	5	1	5	5	1	5	5	1	5	5	5	5	0	0	1	1	1	0	10	1	1	0	0	0	0
42	1	814,81	7	4	7	2	3	3	0	1	3	1	1	2	1	1	1	1	1	1	1	1	1	4	4	5	4	5	4	3	3	5	5	4	4	3	1	0	0	1	1	1	10	1	1	1	0	1	0
43	1	619,05	6	4	8	3	3	3	1	1	4	2	1	3	2	1	1	1	1	0	0	0	0	4	4	3	3	3	3	3	3	3	4	5	3	3	0	0	0	1	1	0	9	1	1	1	1	1	1
44	1	511,76	4	3	7	4	3	5	3	3	4	2	2	4	3	1	1	1	1	1	1	1	1	2	1	3	1	3	3	2	1	5	3	4	1	3	0	0	0	1	0	0	9	2	1	0	0	0	0
45	1	833,33	5	2	2	4	4	4	2	3	3	1	2	3	4	0	0	0	1	0	1	1	0	4	2	4	4	5	2	3	3	3	4	2	2	2	0	0	0	1	0	0	1	1	1	1	0	1	0
46	1	571,43	5	3	4	2	4	3	2	3	3	2	2	2	2	1	1	1	1	0	0	0	0	4	4	4	4	4	5	4	4	5	4	5	4	3	0	0	0	1	1	0	20	4	1	0	0	1	1
47	1	500	5	6	7	3	2	4	2	1	2	3	1	3	3	0	0	0	0	0	0	0	0	2	3	5	5	5	5	5	2	5	4	1	3	5	0	1	0	1	0	1	10	4	1	1	0	0	0
48	1	454,55	4	3	4	2	1	4	3	3	4	2	2	2	3	1	1	0	0	0	0	0	0	3	2	3	5	5	5	5	4	5	5	2	5	3	0	0	0	1	1	0	9	1	1	1	0	1	0
49	1	466,67	2	3	1	2	4	5	3	1	3	2	2	4	3	0	1	0	0	0	0	1	0	1	1	3	5	3	4	1	3	5	2	2	2	2	0	0	0	0	1	0	7	4	1	1	0	1	0
50	1	216,22	5	3	5	3	5	5	3	2	4	2	1	3	5	0	0	0	1	0	0	0	0	3	3	3	4	5	2	2	3	1	1	4	3	3	0	0	0	1	0	0	9	1	1	0	0	1	0
52	1	576,92	5	5	5	3	4	5	2	2	5	2	1	3	4	1	1	1	1	0	0	0	0	3	2	4	3	2	2	4	2	3	4	3	3	2	0	0	0	1	1	0	10	1	1	1	0	0	1
53	0	1650	5	4	3	3	4	4	3	3	3	0	3	4	4	1	1	1	0	0	0	0	0	3	2	2	1	4	4	3	4	2	4	4	3	4	1	1	1	1	1	0	27	2	1	1	1	1	1
54	1	555,56	5	4	5	2	3	2	1	2	3	1	1	2	2	0	1	1	0	0	0	0	0	1	1	3	5	3	1	2	4	1	2	3	3	2	0	0	0	1	1	0	16	2	1	1	0	0	0
55	1	1666,67	6	3	5	2	3	2	3	1	2	1	1	2	2	0	0	1	1	0	0	0	0	2	2	3	4	3	4	2	2	2	2	3	2	3	0	0	0	0	1	0	12	1	0	0	0	1	0
56	1	1133,33	5	6	1	2	4	4	3	4	4	2	3	4	4	1	1	1	1	1	0	0	0	5	2	3	5	5	2	2	1	3	4	2	5	3	1	1	1	1	1	0	3	1	1	1	0	1	0
57	1	600	4	3	3	3	2	3	1	0	2	1	1	3	2	1	0	1	1	1	1	1	1	3	4	3	4	3	3	3	3	2	5	5	4	4	0	1	1	1	1	0	9	1	1	1	1	1	0
58	1	1200	5	5	4	5	4	5	2	2	5	2	4	5	5	1	1	1	0	1	0	1	0	2	3	5	3	3	3	3	5	3	3	3	3	4	0	0	0	0	1	0	24	1	1	0	0	1	0
59	1	30,98	7	1	7	3	2	3	2	2	3	2	2	3	3	1	1	0	1	0	0	0	0	3	5	4	5	5	4	3	3	2	3	4	5	3	0	0	0	0	0	0	10	4	1	1	0	0	1
60	1	1166,67	9	7	8	3	2	3	1	2	3	2	2	3	3	1	1	1	0	0	0	0	0	2	2	3	3	3	2	3	4	2	3	4	4	3	0	0	0	1	1	0	29	1	1	1	0	0	0
61	1	960	5	5	8	1	2	5	4	2	3	3	2	3	3	0	1	0	1	0	0	1	0	5	3	3	4	5	5	3	1	5	3	3	2	3	0	0	0	0	1	0	9	1	1	1	0	1	1
62	1	170,45	5	2	5	4	1	3	1	2	4	4	4	1	1	1	1	1	1	1	1	1	1	1	5	5	4	5	1	4	1	5	5	5	2	5	0	1	1	1	1	0	10	1	1	1	1	1	0
63	0	266,67	6	1	6	4	4	4	2	2	4	1	3	5	4	1	0	1	0	0	0	1	0	4	1	3	2	3	4	1	5	1	2	3	3	3	0	0	1	1	0	0	10	4	1	1	1	1	0
64	1	933,33	5	2	7	2	3	4	1	2	2	1	1	2	1	1	1	1	0	1	1	1	1	3	5	3	5	5	5	1	3	4	5	5	4	3	1	1	1	1	1	0	10	1	1	0	0	1	0
65	1	714,29	4	2	5	2	3	3	0	1	2	1	1	2	1	0	0	0	0	0	1	1	0	2	3	4	5	5	4	3	2	2	2	4	3	3	0	0	0	1	0	0	9	1	0	1	0	0	0
66	0	1266,67	6	5	7	4	3	4	1	2	3	1	2	4	1	1	0	1	1	0	0	0	0	5	2	2	2	2	4	1	4	1	2	3	4	3	1	0	0	0	0	0	16	1	1	1	0	0	1
67	1	1166,67	5	3	4	2	2	2	1	2	4	3	2	2	2	1	0	0	0	1	1	1	0	2	3	3	4	5	4	3	3	4	2	3	4	3	0	0	0	1	1	1	10	4	1	1	0	0	0
68	1	725	4	4	7	4	3	5	1	3	3	1	1	3	2	0	0	0	0	0	0	0	0	3	3	2	5	3	3	2	3	2	3	5	5	4	0	0	0	0	1	0	10	1	0	0	0	0	0
69	1	1600	7	7	7	3	2	4	1	1	2	2	1	3	2	1	1	1	1	0	1	1	0	3	2	2	4	5	3	1	2	3	2	3	1	1	0	1	1	1	1	0	32	1	1	0	0	1	0
70	1	666,67	5	5	3	5	5	5	2	1	5	3	3	5	2	1	1	1	0	1	1	1	1	2	3	5	4	1	4	4	4	5	5	5	3	4	1	1	1	1	1	0	1	1	1	0	0	1	1
71	1	1666,67	7	10	10	2	1	2	0	1	3	0	1	3	1	0	1	1	0	0	0	0	0	2	2	5	4	3	3	4	4	5	4	5	4	4	1	1	1	1	1	0	10	4	1	1	0	1	1
72	1	555,56	4	1	5	3	3	2	2	3	3	3	1	4	3	1	0	0	0	0	0	0	0	5	1	3	3	3	1	2	2	3	2	4	1	3	0	0	0	1	1	0	9	4	1	1	0	0	1
73	1	1266,67	5	5	8	4	4	5	4	3	4	2	2	2	1	1	1	1	1	1	0	1	0	4	5	4	4	5	3	4	5	5	5	4	5	3	0	0	0	1	0	0	11	1	1	0	0	1	0
74	0	833,33	4	3	7	3	2	3	3	3	4	2	2	3	3	1	1	1	1	1	0	1	0	1	3	2	4	5	5	5	5	2	4	4	3	2	0	0	1	1	1	0	1	4	1	1	1	1	0
75	0	524	5	6	8	2	2	2	1	1	2	1	1	2	2	1	1	1	1	1	0	1	1	3	4	4	5	3	2	5	5	4	4	4	4	4	0	0	1	1	1	0	10	4	1	1	0	1	0
76	1	385	6	7	10	5	4	4	2	3	4	2	2	4	3	1	1	1	1	1	1	1	0	4	3	2	1	5	4	2	5	3	5	4	5	2	1	1	1	1	1	1	2	3	1	1	1	0	0
77	1	476,19	5	2	4	2	3	2	2	2	4	1	2	2	3	1	0	1	1	0	0	1	0	3	3	4	5	2	1	5	5	5	4	2	3	1	0	0	0	1	1	0	9	4	1	1	0	1	1
78	1	800	5	4	4	3	4	4	1	1	2	0	0	3	2	1	0	0	0	0	0	0	0	5	4	2	2	4	5	1	5	1	3	5	4	4	0	0	0	1	1	0	12	1	1	1	1	0	0
79	1	666,67	7	4	7	4	2	4	3	3	2	3	2	3	3	1	0	0	0	1	0	1	0	4	3	2	5	5	1	2	4	4	5	4	2	5	0	0	1	1	0	0	4	3	1	1	1	1	0
80	1	523,81	5	4	5	3	3	3	1	1	2	0	1	3	1	0	1	1	1	1	1	1	1	3	4	5	5	5	4	2	4	2	3	5	4	3	0	1	0	1	1	0	7	1	1	1	0	1	0
81	1	410	6	6	7	3	2	3	1	1	2	1	1	1	2	1	1	1	0	0	0	0	0	3	2	3	3	5	4	2	3	3	4	4	5	3	0	1	0	1	0	0	9	2	1	1	0	1	0
82	1	888,89	6	5	8	4	3	5	2	2	2	2	1	5	2	1	1	1	1	1	1	1	1	5	5	4	5	4	4	4	3	4	5	5	5	4	0	0	0	0	1	0	9	1	1	0	0	0	0
83	1	1066,67	8	8	10	3	3	4	1	2	4	1	0	3	3	1	0	1	0	0	0	0	0	4	3	3	2	2	5	1	3	5	4	4	3	4	1	1	1	1	1	1	7	1	1	0	0	1	1
84	1	1066,67	7	6	8	2	2	2	1	1	2	1	1	3	3	1	1	0	0	0	1	1	0	4	2	4	3	4	4	2	4	2	3	4	5	3	0	0	0	1	1	0	10	4	1	1	0	1	0
85	1	509,52	5	7	5	3	2	3	3	1	3	1	1	2	1	1	0	1	0	1	1	0	0	3	5	3	5	5	2	3	3	4	4	4	5	2	0	1	0	0	1	0	2	4	1	0	0	0	0
86	1	750	1	1	6	3	3	4	2	3	3	2	2	4	4	1	0	0	1	0	0	0	0	4	5	3	4	3	3	4	4	3	4	5	4	5	0	0	0	0	1	0	10	4	1	0	0	0	0
87	1	1000	5	3	5	3	2	3	3	3	2	3	1	3	1	0	1	0	0	0	1	1	0	1	2	3	5	5	4	5	2	4	4	3	4	5	0	0	0	1	1	0	10	4	0	1	0	1	0
88	1	666,67	5	5	4	3	2	3	1	1	3	2	2	3	3	1	1	1	1	0	0	0	0	5	3	2	4	5	5	2	3	1	1	5	3	1	0	0	1	1	1	0	1	1	1	0	1	0	0
89	1	870,97	7	7	7	2	2	3	3	1	3	2	1	3	3	1	0	0	1	0	0	0	0	5	4	3	3	3	5	3	5	1	2	4	4	3	0	0	0	0	1	0	9	1	1	1	0	1	1
90	1	600	5	4	5	3	2	3	2	2	4	2	2	3	4	0	1	0	1	0	0	1	0	4	2	4	5	5	3	3	2	5	2	2	2	3	0	0	0	1	1	0	9	1	1	0	0	1	1
91	1	625	6	5	7	3	4	3	0	2	4	2	1	4	5	1	1	1	0	1	0	1	0	1	1	4	2	2	5	1	5	5	4	4	3	1	0	0	0	1	1	0	9	1	1	0	0	1	0
92	1	243,9	6	2	5	4	3	5	2	3	3	2	3	4	3	0	1	1	1	1	1	1	0	2	1	5	5	5	4	2	3	5	4	4	2	1	0	0	0	1	0	0	10	1	1	1	0	1	0
93	1	800	7	4	7	3	2	2	1	1	3	2	1	3	2	0	1	1	0	0	0	0	0	3	3	5	5	4	5	4	3	3	4	3	4	5	0	0	0	1	1	0	9	1	0	1	0	0	0
94	1	1000	5	6	9	4	4	5	2	2	4	1	2	5	5	1	1	1	1	0	0	1	0	4	3	5	5	3	5	3	4	3	4	5	5	5	0	1	0	1	1	1	10	1	1	1	0	0	0
95	1	1000	6	5	6	3	3	4	1	1	3	0	1	3	2	1	1	0	1	0	1	1	0	4	5	4	5	5	5	3	4	3	5	5	5	5	0	0	0	1	1	0	9	1	1	1	0	0	0
96	1	435,24	5	1	5	4	2	4	2	3	3	2	2	3	2	1	1	1	1	1	1	1	1	4	5	5	2	4	5	4	3	5	4	5	4	5	0	0	0	0	0	0	3	1	1	1	0	1	0
97	1	260,87	2	2	4	2	4	4	2	2	4	2	2	4	4	0	1	1	1	1	1	1	1	3	2	2	4	5	5	2	4	5	5	5	5	3	0	0	0	1	1	0	9	1	1	1	1	1	0
98	1	555,56	10	8	8	2	1	3	1	0	3	0	1	1	1	1	1	1	0	0	0	0	0	3	4	4	5	5	3	3	5	3	3	3	5	3	0	0	0	1	0	0	31	2	1	1	0	0	0
99	1	266,67	5	3	2	3	4	3	1	2	5	2	2	4	4	1	0	0	0	0	0	0	0	3	4	3	4	3	4	2	2	2	2	4	2	2	0	0	0	1	1	0	17	1	0	0	0	0	0
100	1	800	4	3	6	5	4	5	1	2	4	2	2	4	2	1	0	1	1	1	1	1	1	3	3	5	4	3	4	4	3	4	2	5	5	2	0	0	0	1	1	0	9	1	1	1	0	1	0
101	1	666,67	5	2	4	3	1	5	1	2	4	2	3	3	3	1	0	1	1	0	0	0	0	1	2	2	3	2	3	3	2	1	3	5	3	2	0	0	0	1	1	0	10	4	0	1	0	0	0
102	1	1066,67	7	1	5	3	1	3	1	1	1	2	2	3	3	1	1	1	1	1	1	1	1	2	3	5	5	3	5	2	3	5	4	4	5	3	0	0	0	1	1	0	2	2	1	1	0	1	0
104	1	714,29	6	5	7	5	4	5	2	3	5	1	1	4	4	1	1	1	1	0	0	0	0	4	4	4	4	4	3	3	2	4	3	4	3	4	0	0	0	1	1	0	1	1	0	1	1	1	0
105	0	1200	8	8	8	2	2	3	1	1	2	1	1	2	1	1	1	1	1	0	1	1	0	4	4	4	2	3	4	3	3	3	4	5	4	4	1	1	1	1	1	0	8	1	1	1	0	1	1
106	1	813,95	4	2	4	3	3	4	2	2	3	1	1	3	2	0	1	0	0	0	0	1	0	3	3	4	4	4	2	3	3	4	4	3	4	4	0	0	0	1	0	0	10	4	1	1	1	1	0
107	1	645,16	6	5	5	4	3	5	2	3	3	3	2	3	5	1	1	1	1	1	1	1	1	3	2	5	3	2	3	1	1	5	3	5	4	3	0	0	0	0	1	0	11	1	1	0	0	0	0
108	1	555,56	6	4	6	2	2	3	3	1	2	3	1	2	2	1	1	1	1	1	1	1	1	4	2	4	5	5	4	4	3	5	5	5	5	3	0	0	0	0	1	0	9	1	1	0	0	0	0
109	1	750	5	2	4	3	4	4	2	1	2	1	1	5	2	1	1	1	1	1	0	0	0	1	4	5	5	4	4	1	1	5	3	5	5	3	0	0	0	1	1	0	31	4	0	0	0	1	0
110	1	1000	6	5	6	6	3	6	2	3	3	2	2	5	4	1	1	1	1	1	0	0	0	4	2	2	3	2	5	3	3	3	4	4	1	4	0	0	0	1	1	0	10	1	1	1	0	1	0
111	1	1304,35	5	5	5	5	3	5	1	1	3	4	3	5	4	0	1	1	1	1	0	1	0	5	1	4	3	5	5	1	3	3	3	4	3	5	0	0	0	0	1	0	10	4	0	1	0	0	0
112	1	150	5	4	5	3	3	2	1	1	2	3	1	2	1	1	0	1	1	1	1	1	1	2	5	5	5	4	2	5	5	4	5	5	4	4	0	0	0	0	1	0	10	1	1	0	0	0	0
113	1	878,05	5	4	7	3	3	4	2	2	3	2	2	4	3	0	0	0	0	0	0	1	0	3	2	4	4	4	4	2	4	4	4	5	4	2	0	0	0	1	0	0	10	4	1	1	1	1	1
114	0	1000	4	6	2	5	5	5	2	4	4	3	3	4	3	1	1	0	0	0	0	0	0	3	3	3	3	2	2	2	3	2	3	4	2	2	1	1	1	1	1	0	9	1	0	0	0	0	0
115	0	714,29	7	5	3	3	3	4	2	3	3	1	2	4	2	1	1	1	1	0	0	0	0	1	4	4	2	3	2	2	2	2	4	4	3	2	0	0	1	1	1	0	10	4	1	1	1	1	1
116	1	967,74	5	1	7	3	1	3	0	4	3	4	2	1	1	1	1	1	0	0	0	0	0	3	5	4	5	5	3	1	1	4	4	5	3	5	0	0	0	0	1	0	23	1	1	0	0	1	0
117	1	526	8	8	9	3	2	4	1	1	2	2	2	3	1	1	1	1	0	1	1	0	1	2	5	3	3	5	5	3	3	2	4	5	5	5	0	0	0	1	0	1	9	1	0	1	1	0	0
118	1	259,26	4	7	9	2	2	1	2	3	3	0	1	2	2	1	0	1	1	0	0	0	0	1	3	5	5	5	5	2	2	5	4	4	5	4	0	1	0	1	0	0	10	1	1	0	0	1	0
119	1	645,16	5	5	5	2	2	5	2	2	4	2	2	4	4	0	1	0	0	0	0	0	0	3	2	3	4	3	5	3	3	4	2	4	2	3	0	0	0	1	1	0	5	1	1	1	0	1	0
120	1	333,33	8	1	5	3	4	4	2	3	3	2	1	4	3	1	1	1	1	1	1	1	1	3	4	4	4	5	4	4	1	4	3	4	5	5	0	0	0	0	0	0	9	1	1	1	0	1	1
121	1	652,17	5	5	4	3	4	4	2	1	3	3	3	2	2	1	0	1	0	1	0	1	0	3	2	4	4	3	2	4	4	3	4	3	4	3	0	0	1	1	1	0	10	1	1	1	0	1	0
122	1	687,5	6	6	6	4	2	5	2	2	3	3	2	4	2	1	0	1	0	0	0	0	0	3	2	3	3	5	2	1	1	3	4	3	5	3	0	0	0	1	1	0	21	3	1	0	0	1	1
123	1	475	4	3	4	2	3	3	1	2	4	3	2	3	2	1	1	1	1	0	1	1	0	4	3	2	4	5	5	3	3	3	4	5	2	4	0	0	1	1	0	1	24	4	1	1	1	1	1
124	1	350	5	3	5	3	2	5	1	0	3	1	1	2	1	0	0	0	0	0	0	0	0	2	5	4	5	3	3	5	5	4	4	4	5	3	0	0	0	0	1	0	1	1	0	0	0	0	0
125	1	388,89	10	7	7	3	2	3	1	2	2	1	2	3	2	0	0	0	0	0	1	1	0	3	3	4	5	5	3	3	2	3	4	4	4	3	0	0	0	0	1	0	9	1	1	0	0	1	0
126	1	833,33	6	4	7	2	1	2	1	2	4	3	1	3	1	1	1	0	1	0	0	1	0	2	2	3	5	4	4	4	3	3	5	3	3	4	0	0	0	1	1	0	30	4	1	1	1	1	0
127	1	527,78	5	3	7	2	2	2	3	1	2	2	1	2	1	1	0	1	1	1	1	1	1	3	3	5	3	5	2	4	2	5	3	1	4	3	0	0	1	1	1	0	10	1	1	1	0	0	0
128	1	809,52	5	4	7	5	4	5	2	3	4	0	2	5	3	1	0	1	0	0	0	0	0	1	1	4	2	5	5	1	1	5	5	4	5	2	1	0	0	1	0	0	12	3	1	1	1	1	0
129	1	800	5	1	9	4	5	5	2	4	4	2	3	5	5	0	1	1	1	0	0	1	0	2	3	4	5	5	5	4	5	4	2	5	3	5	0	1	0	1	1	0	1	4	1	1	0	1	0
130	0	410	7	6	6	2	3	4	2	3	4	1	3	4	2	1	1	1	1	0	0	1	0	4	2	3	4	2	3	1	2	2	3	4	4	4	1	1	0	1	1	1	5	1	1	1	1	1	1
131	0	466,67	5	5	5	3	3	4	2	2	3	2	2	3	3	1	1	1	0	0	0	0	0	4	2	2	2	3	1	5	3	5	3	1	1	2	0	1	0	1	0	0	10	4	0	0	0	0	0
132	1	555,56	6	3	7	1	2	3	0	2	2	1	1	2	1	1	1	0	0	0	1	1	0	5	3	4	3	5	5	1	4	3	3	5	4	4	0	0	0	0	1	0	9	1	1	1	0	0	0
133	1	571,43	6	5	8	1	1	1	0	1	3	1	1	2	1	1	0	0	0	1	0	0	0	4	5	4	3	5	5	2	3	4	5	5	5	5	0	1	0	1	1	0	2	4	1	1	0	1	0
134	1	766,67	7	4	10	3	4	4	2	3	3	1	2	4	2	0	1	0	0	0	0	0	0	4	4	3	3	4	5	2	3	4	5	4	3	4	0	0	0	1	1	0	29	1	1	1	0	1	0
135	1	400	5	5	4	3	3	4	2	2	2	1	1	2	2	1	1	1	0	0	1	1	0	2	4	4	5	5	5	3	5	4	3	4	4	4	0	0	0	1	0	0	9	1	1	1	0	0	0
136	1	1111,11	6	6	7	2	1	1	0	1	3	0	1	2	1	1	0	0	1	0	0	0	0	3	2	3	3	1	5	1	3	5	3	5	5	1	0	0	0	1	1	0	1	1	1	0	0	0	1
137	1	1100	6	5	10	2	1	2	0	1	1	3	0	2	1	0	1	1	0	0	0	0	0	3	3	5	4	5	4	1	1	5	5	5	3	5	1	1	1	1	1	0	13	4	1	1	1	1	1
138	1	714,29	5	6	7	2	3	3	2	1	4	2	1	2	2	1	1	1	0	0	0	0	0	3	3	4	4	4	5	3	3	3	4	5	3	4	0	1	0	1	1	0	10	4	0	1	0	0	0
139	1	392,86	5	6	4	3	4	5	2	2	5	1	3	2	2	1	1	1	0	0	0	0	0	3	4	5	4	3	4	1	4	5	4	1	1	3	0	0	1	1	1	0	9	3	1	0	0	1	0
140	1	555,56	3	1	7	3	3	2	1	1	3	2	2	4	3	1	1	0	0	0	1	1	1	3	3	3	4	5	5	4	2	2	2	4	4	4	0	0	0	0	1	0	9	4	1	1	1	1	0
141	1	591,67	5	4	5	2	2	4	2	2	4	2	2	3	2	1	1	0	1	0	0	0	0	1	4	3	1	1	2	5	3	3	4	2	3	4	1	0	1	1	0	1	10	4	1	1	1	1	1
142	1	521,74	5	7	8	1	1	5	2	1	2	2	0	1	1	0	1	0	0	0	0	1	0	5	5	4	5	5	5	5	5	5	4	5	5	5	0	0	0	0	1	0	3	1	1	1	1	1	0
143	1	880	9	5	9	4	4	5	1	2	3	1	3	4	4	1	1	1	1	0	0	1	0	3	5	3	2	3	3	4	1	1	3	4	3	5	0	0	0	1	1	0	1	4	1	1	1	0	1
144	1	566,67	5	3	7	3	3	4	2	4	4	1	2	3	3	0	0	0	0	0	0	1	0	1	4	5	5	5	5	5	2	5	5	4	5	4	0	0	0	0	1	0	9	1	1	1	0	1	1
145	1	700	4	3	5	3	3	2	1	1	3	0	1	5	1	0	1	0	0	0	0	0	0	5	2	1	3	4	5	2	5	1	1	3	1	5	0	0	0	1	0	0	12	4	1	1	0	1	0
146	1	666,67	5	2	5	4	3	4	2	2	3	1	1	3	2	1	1	0	1	0	1	1	0	3	3	4	5	5	4	1	3	3	4	5	3	4	1	0	0	1	1	1	10	4	1	1	0	1	1
147	1	277,78	4	2	4	3	3	4	2	2	4	2	1	3	2	0	1	0	0	0	0	0	0	4	3	4	5	5	2	3	3	5	4	4	4	5	0	0	0	1	0	0	26	1	0	0	0	1	0
148	0	500	4	4	6	3	2	4	1	2	3	1	1	4	3	1	1	0	0	0	1	1	0	3	2	2	3	4	4	3	3	2	2	4	4	4	0	1	1	1	1	1	30	4	1	1	0	1	0
149	1	650	5	2	3	2	3	4	3	4	4	2	3	3	2	1	0	1	0	0	0	1	0	2	1	3	2	2	4	2	3	2	3	3	4	4	0	0	0	1	1	0	9	4	1	0	1	1	0
150	0	1050	6	2	6	3	2	2	3	1	2	3	3	2	2	1	0	1	0	0	0	0	0	3	3	4	4	3	2	4	2	4	4	2	4	3	0	0	0	0	1	0	1	4	0	1	0	1	0
151	1	1304,35	5	7	10	3	1	2	4	1	2	4	0	2	1	1	1	1	1	1	1	1	1	3	4	5	5	5	5	3	3	5	1	5	5	5	0	1	0	1	0	0	10	1	1	1	1	1	1
152	1	1320	6	5	8	2	1	4	3	1	3	2	1	3	2	1	1	0	1	0	0	1	0	2	2	1	3	4	5	1	2	2	2	1	4	3	1	1	0	1	1	0	16	1	0	1	1	1	0
153	1	750	6	3	8	3	4	4	3	3	5	3	1	5	1	1	1	1	0	0	1	0	0	5	5	5	1	5	1	5	5	5	1	5	3	5	0	1	0	1	1	0	32	1	0	1	0	0	1
154	1	523,81	6	3	3	3	1	4	0	0	3	1	0	1	1	1	1	1	1	1	0	1	0	3	2	4	4	5	4	1	3	5	4	5	2	3	0	0	0	0	0	0	16	1	1	0	1	1	0
155	1	1733,33	5	5	7	3	3	4	2	3	4	2	1	4	3	1	1	1	1	0	0	0	0	4	2	3	2	5	1	1	5	2	2	5	3	3	1	1	1	1	1	0	26	4	1	1	0	1	1
156	0	523,81	4	2	10	2	4	3	2	3	2	1	2	2	2	1	1	0	0	0	0	1	0	5	3	3	5	4	4	2	4	4	4	4	2	4	1	1	0	1	0	0	10	1	1	1	1	1	1
157	1	476,19	5	6	10	2	1	3	1	1	2	3	0	3	1	1	1	0	0	0	1	1	1	3	3	3	4	4	4	3	2	2	4	3	5	4	0	1	0	1	1	0	7	1	1	1	1	1	0
158	1	812,5	6	5	6	4	3	3	1	1	3	1	1	3	2	1	1	1	1	1	0	1	0	3	2	4	5	5	5	1	2	4	4	5	5	3	0	0	0	1	0	1	1	1	1	1	1	1	0
159	1	291,67	5	5	9	3	2	4	2	2	4	2	2	3	3	0	1	1	1	0	0	0	0	2	2	4	5	5	4	2	4	2	3	3	3	3	0	0	0	1	0	0	23	4	1	1	0	0	0
160	1	1333,33	5	3	8	3	2	3	1	1	4	2	2	3	2	1	1	1	1	0	1	1	0	4	3	5	4	3	5	2	3	5	5	4	4	5	1	0	0	1	1	1	26	4	1	1	1	1	0
161	1	800	4	5	6	5	4	4	3	3	3	2	3	5	3	1	1	1	1	1	1	1	0	1	1	2	3	2	1	1	1	2	3	1	2	1	1	1	0	1	1	1	26	4	1	1	1	1	1
162	0	350	7	7	8	2	3	3	1	1	4	1	1	2	2	1	1	0	0	0	1	1	0	4	3	4	2	5	5	3	5	4	4	4	4	4	1	0	1	1	0	1	26	4	1	1	1	1	1
163	0	611,11	7	4	8	3	4	4	2	3	4	2	2	4	4	1	1	1	1	0	0	0	0	3	2	2	3	4	4	2	2	3	4	3	3	3	0	1	1	1	1	1	10	3	1	1	0	1	1
164	1	666,67	6	5	5	5	2	5	1	3	3	2	3	4	3	1	0	0	0	0	0	1	0	1	3	3	3	1	4	2	3	3	4	3	1	4	0	1	0	1	0	0	22	1	1	0	0	0	0
166	1	423	4	1	6	3	2	2	1	1	3	2	0	3	4	1	1	0	1	0	0	0	0	2	2	4	4	4	1	2	5	4	4	1	5	5	0	1	0	1	1	0	14	4	1	0	0	0	0
167	1	490	5	3	4	2	3	5	2	3	3	2	3	3	4	1	0	0	0	0	0	0	0	4	5	3	3	2	5	4	5	5	4	2	5	5	0	0	0	0	0	0	10	3	1	1	0	1	0
168	1	170,45	5	3	5	3	1	3	1	1	1	0	0	2	1	1	0	1	0	0	0	0	0	2	4	5	5	5	4	4	3	5	5	4	1	4	0	0	0	0	0	0	8	4	1	1	0	0	0
169	1	499,5	5	5	10	3	2	5	1	1	1	1	1	3	2	1	0	1	0	0	0	0	0	3	4	3	3	3	3	1	3	3	3	3	3	3	0	1	0	1	1	0	10	1	1	1	0	1	0
170	0	90	5	1	1	5	1	5	0	3	2	0	4	2	2	1	0	0	0	0	0	0	0	1	4	5	4	3	1	5	2	4	4	1	4	4	0	1	0	1	1	0	9	4	1	1	0	0	0
171	1	90,25	3	1	1	4	5	5	3	4	2	4	3	5	5	1	0	0	0	0	1	1	0	1	1	3	1	3	3	1	1	3	4	3	3	1	0	1	0	1	0	0	9	4	0	1	0	0	0
172	0	280	2	1	2	3	5	3	2	2	2	1	3	5	3	1	0	1	1	1	1	1	1	4	3	5	5	3	3	1	2	3	3	5	5	3	0	1	0	0	0	1	31	4	1	1	0	1	0
173	1	304,35	7	3	6	4	3	3	2	1	3	2	2	3	3	0	0	1	0	0	0	1	0	5	3	2	1	3	4	1	1	5	5	4	2	2	0	0	0	1	1	0	9	4	0	0	1	0	0
174	1	406,67	2	1	1	2	2	3	2	3	2	3	2	3	2	1	0	0	0	0	0	0	0	1	4	5	5	5	5	4	5	5	5	4	4	5	1	0	0	1	1	0	9	1	0	1	0	1	0
175	1	666,67	1	1	5	3	2	2	1	2	2	2	1	2	2	1	1	1	1	0	1	1	0	4	5	4	4	5	5	2	3	2	2	5	5	5	0	0	0	0	0	0	9	4	1	1	1	1	1
176	1	60	2	2	4	2	2	3	3	2	3	3	2	4	1	1	0	1	0	0	1	1	0	2	5	5	5	5	1	4	1	4	5	3	5	3	0	0	0	0	0	0	13	4	0	0	0	1	0
177	0	278,57	4	3	4	2	3	3	1	2	3	1	1	2	3	1	1	1	1	1	0	1	1	2	3	5	5	4	5	2	4	5	5	5	2	4	0	0	0	0	1	0	26	4	1	1	1	1	0
178	0	166,67	3	1	1	3	3	5	2	4	5	0	2	5	5	1	0	0	0	0	0	0	0	3	3	4	5	2	5	3	5	5	5	4	4	4	0	0	0	1	1	0	1	4	1	1	0	1	0
180	1	0	5	1	5	3	3	3	2	3	3	1	2	4	3	1	0	0	1	0	1	1	1	4	3	4	3	5	1	4	4	3	3	4	5	1	0	1	0	0	0	0	10	4	1	1	0	0	0
181	1	400	3	1	2	5	3	4	1	2	4	1	2	5	4	0	0	1	0	0	0	1	0	1	3	1	2	2	1	3	4	3	3	4	1	3	0	0	0	0	0	0	9	3	0	1	0	0	0
182	1	300	1	1	1	5	4	5	4	4	3	2	3	5	5	0	0	0	0	0	1	1	0	3	1	4	4	3	1	3	1	3	1	1	2	1	0	1	0	1	0	0	1	4	1	1	0	1	0
185	1	361,11	3	3	5	5	4	5	2	3	3	2	2	4	4	0	1	0	0	0	0	0	0	3	3	4	3	3	3	2	3	3	4	3	3	3	0	0	0	0	0	0	9	1	0	1	0	0	0
186	1	406,67	8	7	8	3	1	3	2	1	3	3	1	2	1	1	1	1	1	0	1	1	0	3	2	5	5	5	5	5	2	3	5	2	3	4	0	1	1	1	1	1	1	4	1	1	0	1	1
187	0	625	3	3	3	3	4	4	2	3	2	2	3	4	2	1	0	1	0	1	0	0	0	4	1	2	4	2	2	1	2	3	2	4	2	2	0	1	0	1	1	1	9	1	1	1	0	0	0
189	1	82,76	1	1	1	4	4	5	2	4	3	3	3	5	5	1	0	1	1	1	1	1	1	4	4	3	2	2	1	2	3	5	4	3	3	2	0	0	0	0	0	0	1	1	1	1	0	1	0
190	0	99,6	2	2	2	4	2	4	3	1	2	2	3	3	2	0	1	1	1	1	1	1	0	2	1	5	5	5	2	2	2	2	1	1	1	1	0	1	1	0	0	0	9	1	1	1	0	1	0
191	1	90	1	1	1	2	1	2	2	3	3	3	1	2	1	1	1	0	0	0	1	1	0	4	2	3	4	5	5	3	2	5	3	3	5	5	0	1	0	1	0	0	6	1	1	1	0	1	1
192	1	58,5	1	1	1	5	4	5	1	3	2	1	3	4	4	1	1	1	1	0	0	1	0	5	1	5	5	2	3	1	3	4	4	4	2	1	0	0	0	0	0	0	10	4	1	1	0	1	0
193	1	500	6	1	4	2	2	3	1	2	2	1	1	2	2	0	0	0	0	0	1	1	0	3	3	5	5	1	5	3	3	5	5	5	5	5	0	0	0	0	1	0	29	1	0	1	0	1	0
194	1	62,5	1	2	1	5	5	5	0	2	3	1	0	5	5	1	1	1	1	1	1	1	1	3	3	3	3	2	4	2	3	1	2	5	4	2	0	0	0	1	0	0	1	1	1	1	0	0	0
195	0	30	1	1	1	4	3	3	1	2	5	1	1	4	3	1	1	1	1	1	1	1	1	2	2	4	5	5	5	3	2	4	5	4	4	4	0	1	1	1	1	0	9	1	1	1	0	1	0
196	1	52,17	1	1	7	3	2	4	0	2	1	1	0	3	1	0	0	0	0	0	0	1	0	3	2	3	5	4	4	2	3	5	5	2	3	5	0	1	0	1	0	0	1	1	1	1	0	1	0
197	0	90	2	1	2	5	3	4	2	3	4	2	2	4	4	1	1	1	1	1	1	1	1	2	2	3	1	5	3	2	3	5	2	4	4	2	0	0	0	1	0	0	5	1	1	1	0	1	0
198	1	99,6	4	2	7	2	3	4	2	2	4	1	2	1	1	0	1	1	1	1	0	1	0	4	2	3	5	5	5	1	2	3	3	4	2	3	0	1	1	0	1	0	10	1	1	1	0	1	0
199	0	200	4	1	1	3	1	3	0	0	1	2	0	3	1	1	1	1	1	1	1	1	1	1	4	5	4	5	3	4	5	4	4	5	4	3	0	0	0	0	0	0	30	4	1	1	0	1	0
200	0	361,11	1	2	2	3	2	3	4	3	3	4	4	3	3	0	1	1	1	1	1	1	1	3	2	5	4	5	1	4	1	5	4	1	5	5	0	0	0	0	0	0	9	4	0	0	0	1	0
201	1	466,67	1	2	4	4	2	5	2	3	3	2	2	4	3	1	1	1	0	0	0	1	0	3	3	4	4	3	3	3	4	3	4	3	3	3	0	1	0	0	1	0	9	4	1	1	0	1	0
202	0	132	1	1	1	2	2	3	4	2	2	2	3	2	2	1	0	1	1	1	1	1	1	1	4	5	4	5	5	1	1	5	5	5	5	5	0	0	0	1	0	0	10	1	0	0	0	1	0
203	0	566,67	5	1	3	5	2	3	4	1	4	1	1	3	2	1	0	0	0	0	1	1	0	1	5	5	4	3	1	5	1	4	5	5	2	3	0	0	0	1	1	0	22	4	0	1	0	0	1
204	0	300	1	1	1	3	4	3	2	3	3	1	2	3	3	0	1	1	1	0	0	0	0	2	1	4	3	3	3	2	3	3	3	3	3	3	0	1	0	1	0	0	9	1	0	1	0	0	0
205	0	266,67	3	2	5	3	2	4	2	2	3	1	1	4	3	1	0	0	0	0	1	1	1	3	4	3	2	3	1	3	3	3	1	3	3	4	0	1	0	0	0	0	10	1	1	1	0	0	0
206	0	312,5	3	5	8	1	2	2	1	2	3	0	0	1	3	0	1	1	1	0	0	1	0	3	2	4	4	2	5	3	4	2	3	4	5	3	0	0	0	0	1	1	1	1	1	1	1	0	0
207	1	99,6	3	3	5	3	3	4	2	2	3	2	3	3	4	1	1	0	0	1	1	1	1	1	4	5	4	4	3	5	4	5	4	4	4	5	0	0	0	0	1	0	7	4	1	1	0	0	0
208	0	175	5	1	3	3	3	4	2	2	3	2	1	4	3	0	0	0	0	0	1	1	0	1	3	5	5	5	3	3	5	3	5	5	5	5	0	0	0	1	0	0	9	2	1	0	0	0	0
210	1	1611,11	6	4	5	5	5	5	2	3	4	1	1	3	1	1	1	1	1	0	0	0	0	4	2	2	4	5	4	1	2	3	3	4	5	5	0	1	0	1	0	0	26	4	1	1	0	1	1
211	1	869,57	5	5	5	2	1	3	1	2	2	3	1	2	1	1	0	1	0	0	0	0	0	3	4	3	5	3	5	3	2	2	3	4	3	3	0	0	0	1	1	1	10	1	1	1	0	0	0
212	1	523,81	4	3	7	3	2	3	1	2	4	0	1	5	3	1	1	1	0	0	0	1	0	4	2	4	5	3	4	1	3	4	3	5	4	3	0	0	1	1	1	0	10	1	1	0	0	1	0
213	1	1000	5	5	10	3	4	3	2	1	4	3	2	4	4	0	1	0	1	0	0	0	0	3	1	4	5	5	1	3	1	4	2	1	3	2	0	0	0	1	1	0	25	4	0	1	0	1	0
214	1	423,08	5	6	5	2	2	3	3	2	4	4	4	2	1	1	1	0	1	0	0	0	0	3	4	4	4	4	4	2	2	3	1	4	4	4	0	1	0	0	1	1	20	1	1	1	0	1	1
215	1	560	5	1	5	2	3	3	2	1	2	2	2	2	2	1	1	1	1	1	0	0	0	2	2	2	4	5	5	1	4	3	3	4	4	2	0	0	0	1	0	0	3	1	1	0	0	1	0
216	1	535,71	4	3	5	4	3	3	3	1	3	1	1	4	2	1	1	1	0	0	0	0	0	4	2	3	3	2	4	3	4	3	3	4	2	3	0	0	0	1	1	0	1	4	1	1	1	0	0
217	1	466,67	4	3	4	4	3	3	2	2	4	3	1	2	4	1	1	1	0	0	0	0	0	3	2	2	3	4	2	2	2	3	4	4	3	4	0	0	0	0	1	0	9	1	0	1	0	0	0
218	1	1333,33	6	4	5	4	4	4	2	3	1	2	3	1	1	1	1	1	1	0	0	1	0	4	1	3	5	1	1	1	2	1	5	2	1	4	1	1	1	1	1	1	8	4	1	1	0	0	1
219	1	720	7	6	6	3	2	4	1	2	1	1	1	2	2	1	1	0	1	1	0	0	0	5	3	3	4	5	5	1	1	3	3	5	3	3	0	0	0	0	0	0	1	1	0	1	0	0	0
220	1	952,38	8	6	6	3	3	4	3	2	4	2	2	4	3	1	1	1	1	1	0	0	0	3	5	5	4	5	5	5	5	4	4	4	5	5	0	0	0	0	1	1	10	1	1	1	0	1	1
221	0	619,05	8	7	8	3	1	3	1	1	2	1	1	3	1	0	1	1	1	0	0	1	0	4	2	2	3	3	5	2	2	2	5	3	5	5	0	0	0	1	1	1	1	4	1	1	1	1	1
222	1	1000	6	4	8	2	1	3	1	1	2	1	1	2	2	1	1	0	1	1	1	1	0	3	3	4	4	4	4	2	4	4	4	5	4	1	0	1	0	1	1	0	22	4	1	1	0	1	0
223	0	733,33	7	6	9	4	4	2	1	2	4	1	2	2	2	1	0	1	0	0	0	0	0	4	4	3	4	4	4	1	3	3	4	3	4	3	1	1	1	1	1	0	10	4	1	1	0	1	0
224	1	472,22	1	1	1	3	4	4	3	3	4	2	2	4	4	0	0	1	1	0	0	0	0	3	3	3	3	4	4	2	3	2	2	4	3	4	0	1	0	1	0	0	9	4	1	1	1	1	1
225	1	625	5	4	10	3	3	3	1	1	2	2	1	4	2	0	0	1	1	0	0	1	0	2	4	5	2	5	5	5	5	5	5	5	5	5	0	1	1	1	1	0	25	4	1	1	1	1	1
226	0	1200	5	6	6	3	2	3	1	2	2	0	2	3	1	1	1	0	0	0	0	0	0	2	3	4	3	3	5	2	3	3	4	4	4	4	0	1	0	1	1	1	32	4	1	1	1	1	0
227	0	1000	4	4	6	2	4	3	3	1	2	3	3	2	2	0	0	1	1	0	0	0	1	2	4	4	4	2	4	4	3	4	4	4	4	4	0	0	0	0	0	0	10	3	1	1	0	1	0
228	0	933,33	5	6	7	3	2	3	1	2	3	3	1	3	2	1	1	0	0	0	0	0	0	4	4	4	4	3	2	4	5	3	4	4	3	2	0	1	0	1	1	0	10	1	1	1	0	1	0
229	1	833,33	4	4	3	3	2	4	2	2	3	2	1	3	2	1	1	1	0	0	1	1	0	3	4	4	4	4	2	4	3	4	4	2	4	4	0	1	0	0	0	0	9	3	1	0	0	1	0
230	1	619,05	5	4	10	2	3	3	3	1	2	0	2	3	2	1	1	0	0	0	0	0	0	4	4	3	5	4	3	2	3	5	4	3	5	5	0	1	0	1	1	0	15	1	1	1	0	1	1
231	1	944,44	3	3	5	1	1	2	0	0	2	2	0	1	1	0	0	0	0	0	0	0	0	5	2	2	2	5	5	3	5	5	5	5	3	5	0	0	0	1	1	0	12	1	1	1	0	1	0
232	0	575	5	3	7	1	2	4	1	1	2	1	1	4	2	0	1	0	0	0	0	0	1	2	5	2	4	5	2	4	4	4	4	4	4	4	0	0	0	0	0	0	1	4	0	1	0	0	0
233	1	888,89	6	2	5	3	2	4	2	2	3	2	2	3	3	1	0	0	0	0	0	0	0	2	4	3	2	3	3	2	3	3	3	3	4	3	0	0	0	1	1	0	16	4	1	1	0	1	0
234	1	307,69	4	5	5	3	2	3	2	2	2	4	3	1	1	1	1	0	0	0	0	0	0	4	3	3	4	5	4	2	4	4	4	5	2	5	0	1	0	0	0	0	32	4	0	1	1	1	0
235	0	500	7	3	5	4	2	2	1	1	2	3	1	2	2	1	1	0	0	0	0	0	0	3	3	2	3	4	3	4	4	2	3	3	4	3	0	0	0	0	1	0	21	4	1	1	0	0	0
236	0	600	10	7	8	4	5	4	2	3	4	2	3	2	3	1	1	1	1	1	0	0	0	2	1	2	2	2	2	1	3	2	1	3	1	4	1	1	1	1	1	1	6	4	1	1	1	1	1
237	1	1000	7	1	2	4	3	4	3	3	3	2	2	2	3	1	1	1	0	0	0	0	0	2	1	3	3	2	2	2	3	3	3	4	3	2	1	1	0	1	1	0	29	1	1	0	1	0	1
238	1	833,33	6	1	8	4	2	4	2	4	3	1	1	4	4	1	1	0	0	0	0	0	0	3	1	4	4	5	4	3	3	5	4	4	5	5	0	0	0	1	1	0	1	1	1	1	0	1	0
239	1	246,11	4	1	2	5	5	5	2	4	5	2	3	5	5	1	1	1	1	1	0	1	0	1	5	5	5	4	3	2	3	5	5	5	2	1	0	0	0	1	0	0	1	4	0	0	1	0	0
240	1	320	5	5	4	3	2	3	1	2	3	1	1	3	2	1	1	0	1	0	0	0	0	3	3	5	4	5	5	3	3	4	5	5	5	5	0	1	0	1	1	0	10	4	1	1	0	1	1
241	0	300	5	1	4	3	2	3	2	2	2	3	2	2	3	1	1	1	0	1	1	0	1	1	5	5	5	4	1	5	5	5	4	3	5	3	0	0	0	0	0	0	9	4	1	1	0	1	0
242	1	129,62	5	1	4	3	1	3	2	2	3	3	0	1	3	1	0	1	1	0	1	1	1	1	5	5	3	5	5	5	5	5	3	5	5	5	0	1	0	1	1	0	12	4	1	1	0	0	0
243	0	120	3	1	2	2	2	3	3	3	2	2	1	2	2	1	1	1	1	1	0	1	0	2	3	4	4	2	5	3	3	4	4	1	4	4	0	0	0	1	1	1	1	4	1	1	1	1	0
244	0	115,33	2	1	2	3	4	3	2	3	5	1	2	3	5	1	1	0	0	0	0	0	0	2	1	3	4	4	2	2	4	2	2	3	2	3	0	0	0	0	0	0	10	4	1	1	1	1	0
245	0	312,5	1	1	2	1	1	2	0	2	1	0	3	1	1	1	0	1	0	0	0	1	0	1	4	5	5	1	5	3	3	5	5	4	5	5	0	0	0	1	1	0	2	4	1	0	1	1	0
246	1	200,67	2	1	2	2	1	2	0	2	1	3	1	2	1	1	1	0	0	0	0	0	0	4	5	4	4	5	5	1	3	4	3	4	4	4	0	1	0	1	1	0	9	4	1	1	0	1	0
247	1	130,43	1	1	1	4	4	4	2	2	5	1	1	5	5	1	1	0	0	1	1	1	0	2	1	5	5	4	5	1	1	5	5	5	2	1	0	0	0	0	0	0	9	1	1	0	0	0	0
251	1	400	2	1	2	2	2	3	1	3	3	1	1	2	2	1	1	1	1	1	0	0	0	4	3	4	5	5	5	2	3	4	4	5	5	4	0	1	0	1	1	0	8	1	1	1	0	1	0
252	1	30,98	5	5	5	5	1	5	4	4	5	4	3	5	5	0	1	1	1	0	0	0	0	1	1	5	5	1	1	5	1	5	1	1	1	5	0	0	0	0	1	0	9	1	1	0	0	1	1
[truncated: 9 more columns]
