# Supplementary material for: Consequences of Poverty on Economic Decision-Making: Assessing the Verisimilitude of the Cognitive Mechanism
Source: Front Psychol. 2020 Feb 13;11:171. doi: 10.3389/fpsyg.2020.00171 (PMC7031509; doi:10.3389/fpsyg.2020.00171)
Supplement: Supplementary file 1 [file Data_Sheet_1.ZIP › code and data/fullDataConf.csv]

ID	sex	nAdult	nChild	houseInc	SES	eco1	eco2	eco3	eco4	eco5	eco6	povertyMe	na1	na2	na3	na4	na5	na6	na7	na8	na9	na10	str1	str2	str3	str4	str5	str6	str7	str8	str9	str10	wm1	wm2	wm3	wm4	wm5	wm6	wm7	wm8	wm9	sc1	sc2	sc3	sc4	sc5	sc6	sc7	sc8
64	1	2	2	304,76	6	3	2	2	3	3	3	5	2	3	2	2	2	2	2	3	2	3	2	1	2	3	2	3	2	2	1	1	1	1	1	1	1	0	0	0	0	2	3	3	4	4	1	4	2
75	1	2	0	800	4	4	4	3	4	3	2	6	4	4	3	2	3	4	3	4	4	4	2	2	3	3	3	2	3	2	1	2	1	1	1	1	1	1	0	0	0	4	3	3	2	3	2	1	4
189	2	2	0	526,67	2	2	2	1	1	1	1	2	3	4	2	2	3	4	3	4	5	4	2	2	3	2	3	4	2	4	2	4	1	0	1	1	1	1	1	1	0	4	1	4	5	2	5	2	5
272	2	2	0	933,33	5	4	4	5	5	4	5	6	5	4	3	3	2	4	2	4	5	3	4	2	3	2	3	1	3	2	2	2	1	1	1	0	1	0	0	0	0	2	2	4	3	3	5	1	3
287	2	4	0	320	6	3	3	2	3	3	3	5	2	2	1	2	1	2	1	2	2	2	1	1	1	3	3	1	4	4	2	2	0	1	1	0	1	0	0	0	0	1	4	5	4	5	1	4	2
292	1	1	0	96	2	2	1	1	3	1	2	2	2	2	1	2	1	2	2	3	3	3	0	1	2	3	3	2	2	3	2	1	1	1	0	1	1	1	1	0	0	3	3	3	3	4	5	2	3
391	1	3	2	365,38	4	3	3	2	2	2	2	4	2	3	2	1	1	2	1	3	3	2	2	2	1	4	2	2	2	2	1	1	1	1	1	0	0	1	1	0	0	3	3	4	2	3	3	2	3
486	2	2	0	1000	5	4	4	4	4	4	4	5	3	2	2	2	3	3	2	4	4	3	2	1	3	2	2	1	3	2	2	1	1	0	1	1	1	0	0	0	0	3	2	2	4	3	3	2	2
558	1	3	0	750	5	3	3	2	3	2	3	5	3	3	2	3	3	3	3	3	3	3	1	2	2	2	2	1	3	2	1	1	1	1	1	1	0	0	0	0	0	2	4	4	4	4	3	4	3
593	1	2	0	1333,33	6	3	3	3	2	2	2	5	2	2	2	3	2	2	2	2	2	2	1	1	1	4	3	2	2	2	2	1	1	1	1	1	1	1	1	1	0	3	4	2	4	3	3	3	3
728	1	2	0	454	4	2	3	2	3	3	2	4	3	3	1	2	3	2	3	3	2	2	2	2	2	4	2	2	3	2	2	1	1	1	1	1	1	1	1	1	1	3	5	2	2	5	4	4	4
733	1	3	0	1500	8	4	4	4	5	5	5	7	2	2	3	3	3	2	2	3	4	4	2	3	2	2	2	3	2	2	2	1	1	1	1	1	1	1	1	0	1	3	3	5	3	3	2	2	4
826	1	2	0	933,33	5	3	3	3	4	3	4	6	2	3	2	2	2	2	2	3	2	2	1	0	1	2	2	1	4	1	1	1	1	1	1	1	1	0	0	1	1	3	4	3	3	3	4	4	4
1125	1	2	1	350	2	2	1	1	2	1	1	1	4	4	3	4	2	4	3	4	4	5	3	2	3	3	4	2	3	3	3	2	1	1	1	1	1	1	0	0	0	2	4	5	5	5	1	5	4
1138	1	1	0	375	4	3	3	2	2	2	2	4	3	3	3	3	3	3	3	3	3	3	2	2	2	3	3	2	3	3	2	2	1	1	0	0	0	1	1	0	1	4	3	4	3	3	4	2	4
1223	1	2	0	800	3	3	3	4	3	2	3	5	1	2	1	1	1	1	1	2	2	1	2	0	0	2	2	1	2	2	1	0	1	1	1	1	1	1	0	0	0	3	4	2	3	2	2	2	3
1448	2	1	0	200	3	3	3	2	3	2	3	5	3	3	1	2	1	4	1	3	4	5	2	1	2	3	3	2	1	2	2	3	1	1	1	1	1	1	0	0	0	3	5	2	4	4	5	3	2
1664	2	2	0	200	1	1	1	1	2	2	1	1	5	5	2	5	2	2	5	4	5	5	4	3	4	3	5	4	3	4	4	4	1	1	1	1	1	1	1	1	0	3	3	5	5	5	3	1	1
1782	1	4	2	177,42	4	2	2	1	2	1	1	3	3	3	3	3	3	3	4	3	4	4	3	3	3	3	4	2	3	3	2	2	1	1	1	1	1	1	1	1	0	2	3	3	4	3	4	3	3
2116	2	2	0	300	6	3	3	2	3	3	3	5	3	3	2	2	1	3	1	4	3	3	0	1	2	3	2	2	4	2	2	1	1	1	1	1	1	1	1	0	0	3	3	5	5	4	4	3	3
2192	2	4	2	354,84	5	3	3	2	3	2	3	5	4	4	2	2	2	4	2	3	3	3	2	2	2	3	3	2	2	2	3	1	0	1	1	0	0	0	0	0	0	3	3	4	3	2	3	2	3
2245	1	4	0	460	5	3	3	3	3	2	3	5	2	2	2	2	2	3	2	2	2	2	1	1	1	2	2	1	2	2	1	1	1	1	1	1	1	0	1	0	0	3	4	4	4	4	4	3	3
2429	1	3	1	1130,43	6	3	3	3	4	3	3	5	3	4	1	2	3	3	2	2	3	3	2	1	1	4	3	1	2	2	3	1	0	1	1	1	0	0	0	0	0	3	3	3	3	4	3	3	2
2482	2	3	1	173,91	3	2	2	1	4	3	1	4	3	4	2	3	1	3	2	5	5	4	3	2	2	3	3	2	3	3	2	3	0	0	1	1	0	0	0	0	0	3	3	3	4	4	4	3	3
2593	1	3	0	650	5	4	4	3	3	3	2	5	3	3	3	2	3	3	2	4	5	5	4	4	4	2	2	2	3	2	3	1	0	0	1	1	0	0	0	0	0	1	5	4	3	3	3	4	1
2610	1	2	0	633,33	4	3	3	3	4	3	3	4	3	2	2	2	2	3	3	3	3	3	1	2	2	4	2	2	3	2	2	1	1	1	1	1	0	0	0	1	1	3	2	3	3	2	3	2	2
2613	1	3	1	565,22	4	3	3	2	3	3	3	5	3	3	3	2	1	2	2	3	4	3	2	2	2	4	4	2	3	3	2	1	1	1	1	1	0	1	1	0	1	3	2	4	4	3	2	4	2
2924	1	2	0	533,33	7	2	2	2	3	2	1	2	3	2	1	2	1	2	1	2	2	3	2	2	2	3	3	2	3	3	2	2	1	1	1	1	1	1	1	0	0	1	3	5	3	3	5	3	3
3113	1	2	1	555,56	3	3	2	2	3	2	1	4	2	2	1	2	2	1	2	2	2	2	1	1	2	2	2	1	2	2	0	1	1	1	1	1	0	0	0	0	0	3	2	3	3	3	3	2	3
3376	2	3	0	355	5	3	2	1	2	2	2	3	3	4	2	2	3	4	3	3	4	3	2	1	2	3	3	2	2	3	2	2	1	1	0	1	0	0	0	0	0	1	3	5	5	2	5	3	3
3766	1	4	0	600	5	4	5	3	4	4	5	6	4	3	2	3	2	2	3	4	4	4	2	3	3	3	2	2	2	3	2	2	1	1	1	1	0	0	0	0	0	2	2	3	3	2	2	2	2
4309	1	4	1	357,14	5	3	3	3	4	4	3	5	3	3	3	2	2	3	3	3	4	3	2	2	2	3	3	2	3	3	2	2	1	1	1	1	1	1	1	0	0	3	3	4	3	3	3	3	3
4317	1	3	1	260,87	4	4	4	4	4	4	4	7	3	3	3	1	2	2	1	3	2	2	2	0	1	3	3	1	4	3	1	2	1	1	0	1	0	0	0	0	0	3	1	3	3	2	3	3	2
4328	1	2	1	833,33	4	4	3	2	3	2	3	5	2	3	2	1	1	2	1	3	3	2	1	1	1	4	2	1	2	1	1	0	1	1	1	1	1	1	1	1	1	3	3	3	4	3	4	2	2
4504	1	2	3	583,33	5	2	3	3	3	2	1	4	4	4	3	2	4	5	2	4	4	3	2	3	3	2	4	2	3	3	2	2	1	1	1	1	1	1	0	0	1	4	3	3	4	4	4	3	2
4507	2	6	0	342,86	4	4	4	2	4	3	4	5	2	4	2	3	4	4	2	2	2	2	3	3	3	3	3	2	3	3	2	3	0	1	1	0	1	0	0	0	0	3	4	4	3	3	4	3	2
4685	2	2	0	800	4	3	3	4	4	3	4	5	2	2	1	2	1	2	1	2	1	1	1	1	1	2	2	3	2	2	1	1	1	1	1	1	0	0	0	0	0	3	3	2	3	4	3	4	2
4833	1	2	0	666,67	3	3	2	3	3	2	3	4	2	3	1	3	1	3	1	3	3	3	2	2	2	3	3	1	3	3	2	1	1	1	1	1	0	0	0	0	0	3	2	3	4	4	3	3	3
5085	2	1	0	0	2	3	3	2	3	2	3	5	2	2	2	1	1	2	1	2	1	2	1	0	0	1	2	0	2	1	1	0	0	0	1	1	1	1	1	1	0	3	3	3	5	4	5	3	2
5244	2	2	1	1666,67	8	5	5	5	5	5	5	8	3	2	2	2	1	2	2	3	3	3	3	3	3	4	3	2	2	2	2	1	1	0	0	0	0	0	0	0	0	5	3	5	5	4	3	2	4
5253	1	2	0	1066,67	7	4	4	4	5	5	5	8	2	2	1	2	1	2	1	1	2	1	1	0	1	5	2	0	1	1	0	0	1	1	1	1	1	1	1	1	1	4	3	4	3	4	2	3	2
5256	1	2	0	666,67	3	3	3	2	2	2	2	4	3	3	3	4	3	4	3	4	4	4	3	3	3	2	4	3	2	2	3	3	1	1	1	1	1	1	1	1	1	3	3	3	3	3	3	3	3
5586	1	2	0	533,33	5	3	3	3	3	2	3	4	3	3	3	3	1	2	1	1	4	4	3	3	2	2	2	1	4	2	3	1	1	1	1	1	0	1	0	0	1	3	5	4	5	3	5	5	5
5621	1	4	1	425	2	3	2	3	2	2	2	5	3	4	2	1	1	4	1	4	2	3	3	2	3	3	4	1	3	3	2	2	1	1	1	1	1	1	1	1	1	5	5	5	3	3	5	1	4
5798	1	2	2	761,9	7	4	4	4	4	3	3	6	2	2	2	2	1	3	1	3	2	1	0	0	1	1	2	3	2	2	2	0	1	1	1	1	1	1	1	0	0	4	3	3	5	5	5	2	3
5850	1	2	0	653,33	4	3	3	2	4	2	2	6	2	1	2	3	1	1	2	1	1	2	1	2	0	1	3	3	1	2	1	0	1	1	1	0	0	0	0	0	0	4	2	4	4	4	5	3	3
5860	1	3	4	375	6	3	3	3	4	3	3	5	2	2	2	1	2	1	1	2	3	2	2	1	1	3	3	1	2	2	1	1	1	1	1	1	0	1	0	0	0	3	3	3	4	4	2	3	3
5970	2	3	1	478,26	5	3	2	1	3	3	2	5	2	4	2	3	2	3	3	3	3	3	2	3	2	3	4	2	3	3	2	2	1	1	1	1	1	1	0	0	1	3	3	3	4	4	4	3	3
6042	1	2	1	555,56	4	3	3	2	4	1	3	5	2	3	2	2	1	1	1	2	1	1	2	2	1	2	3	2	2	1	2	0	1	1	1	1	1	0	1	0	0	3	1	3	4	3	3	1	2
6120	1	2	0	666,67	4	3	3	2	4	4	3	4	3	3	2	2	2	3	3	4	4	3	2	3	3	2	2	3	3	3	2	2	1	1	1	1	1	0	0	0	0	2	3	3	3	3	4	3	3
6155	1	2	0	733,33	6	4	4	2	4	4	3	5	3	3	3	4	2	3	4	4	3	4	2	1	2	3	3	2	3	2	2	1	1	1	1	1	1	0	1	0	0	4	2	3	4	3	4	2	2
6161	1	2	2	952,38	5	4	3	2	4	3	3	5	2	3	2	1	1	2	1	3	3	1	1	2	2	2	2	1	2	2	0	1	1	0	0	0	0	0	0	0	0	3	2	4	4	3	3	3	2
6215	1	3	2	961,54	5	3	3	3	3	2	3	5	1	2	2	2	2	2	2	3	2	2	1	1	2	4	2	1	3	1	1	1	1	1	1	1	0	0	0	0	0	3	2	5	5	3	4	5	3
6224	2	2	0	666,67	6	3	3	3	4	4	3	6	2	2	2	1	1	2	1	2	2	3	1	2	2	2	3	2	2	2	1	2	1	1	1	1	1	1	1	0	1	4	2	3	3	4	4	2	3
6373	1	3	1	1086,96	5	4	3	2	3	3	4	5	3	3	2	3	1	4	3	4	4	4	2	2	3	3	3	2	3	3	2	2	0	1	1	1	0	0	0	0	0	3	3	3	2	3	3	2	4
6542	2	2	3	500	4	2	2	2	3	2	3	5	3	3	2	2	2	3	2	3	3	2	2	1	2	3	3	2	3	3	2	2	1	1	1	1	1	1	1	0	1	4	3	3	4	4	4	1	3
6627	1	5	0	303,33	4	3	3	2	3	3	2	4	4	3	3	2	1	3	2	3	4	4	3	2	3	3	4	2	3	2	1	1	1	1	1	1	1	1	0	1	1	2	3	3	5	3	4	2	3
6831	1	4	0	1400	8	4	3	3	4	3	4	7	4	4	2	2	3	4	2	4	3	3	3	1	4	3	3	2	4	3	2	1	1	1	1	1	1	1	1	1	1	3	2	5	3	3	3	2	2
6881	2	2	2	380,95	5	3	2	2	2	2	1	3	4	3	3	3	3	3	2	4	4	4	4	2	3	3	4	3	3	4	3	2	1	1	1	1	1	1	1	0	1	5	5	4	5	5	5	3	2
6897	2	2	1	416,67	5	3	3	3	3	2	2	5	3	3	2	4	2	4	3	3	3	3	3	2	2	3	3	3	2	3	2	1	1	1	1	1	0	0	0	0	0	3	4	2	4	4	4	3	3
6942	2	2	0	613,33	2	2	2	2	3	1	2	3	4	4	1	3	1	4	2	4	4	4	3	3	3	3	4	2	3	3	1	3	1	1	1	0	1	0	0	0	0	3	3	4	4	4	3	3	2
6952	1	2	2	1047,62	6	4	4	4	5	4	4	6	1	2	1	1	1	1	1	2	1	1	1	0	0	2	3	1	2	1	1	0	1	1	1	1	1	1	0	0	0	3	3	3	4	4	4	3	2
7125	1	2	2	571,43	6	3	3	2	3	2	3	5	3	3	2	2	2	3	3	3	3	3	2	2	2	3	3	2	3	3	2	2	1	1	1	1	1	0	0	1	1	3	3	3	4	3	3	3	3
7137	1	4	1	571,43	3	3	3	1	2	1	1	3	3	4	2	3	3	2	2	4	4	5	2	1	3	3	4	2	2	2	4	2	1	1	1	1	1	0	0	0	0	5	4	5	3	5	4	5	4
7273	2	2	2	380,95	1	2	2	1	2	1	2	3	3	4	2	1	3	3	2	3	3	2	2	2	2	2	4	2	3	2	2	2	1	1	1	1	1	1	1	0	0	4	3	2	4	4	5	4	3
7603	2	2	0	866,67	5	3	3	3	4	4	3	5	2	2	2	2	2	3	2	3	3	2	1	0	1	3	3	0	3	2	1	0	1	1	0	1	1	1	0	0	0	3	3	3	3	4	4	3	3
7604	2	1	0	550	5	3	3	2	3	2	3	5	3	3	2	3	2	2	2	3	2	4	3	2	3	3	3	3	2	2	2	1	1	1	1	1	0	1	1	0	0	3	2	4	4	4	2	3	2
7640	2	2	4	555,56	4	3	3	2	3	2	3	5	4	4	2	2	2	4	2	4	4	4	3	2	3	3	3	2	3	2	2	2	1	1	1	0	1	0	0	0	0	4	2	4	4	4	3	2	4
7789	1	3	2	192,31	5	1	1	1	1	1	1	1	2	4	1	2	1	1	1	2	2	1	2	1	2	3	2	1	4	2	2	1	1	0	0	1	1	1	0	0	0	3	3	5	5	2	5	2	3
7811	1	3	0	350	2	2	2	1	2	1	1	2	2	3	3	2	2	2	2	2	3	3	2	2	2	3	3	2	3	3	2	2	1	1	1	1	1	1	1	0	1	3	4	4	4	4	2	4	3
7845	2	2	1	666,67	6	3	3	2	3	2	2	5	3	3	2	2	3	3	2	4	3	3	2	2	3	3	3	2	3	3	2	2	1	1	1	1	1	0	1	0	1	4	3	3	4	4	4	3	3
8158	1	3	1	565,22	6	3	3	3	3	3	3	6	3	3	3	3	2	3	2	2	3	2	2	1	1	3	2	2	4	2	1	1	1	1	1	1	0	0	0	0	0	2	4	4	4	4	4	4	2
8230	2	4	0	600	5	3	3	3	3	2	2	5	3	2	3	3	2	2	2	1	2	3	2	2	2	3	4	3	3	3	3	3	1	1	1	1	0	0	0	0	0	3	2	3	4	4	4	3	3
8251	2	3	1	521,74	6	3	3	2	3	3	3	5	4	4	3	4	3	4	3	4	4	4	2	2	3	3	3	2	3	3	2	2	1	1	1	0	0	0	0	0	0	2	2	3	3	5	3	1	1
8277	1	3	2	923,08	7	3	3	3	4	3	3	6	3	3	3	3	2	3	4	3	3	3	2	2	2	3	3	2	3	3	2	2	1	1	1	1	1	0	0	0	0	3	3	3	3	4	4	3	2
8296	2	1	2	307,69	4	3	2	1	3	1	2	3	4	4	2	2	2	4	2	3	3	3	2	2	3	3	3	2	3	2	2	2	1	1	1	1	0	1	0	0	0	1	1	3	3	5	3	1	1
8496	2	1	0	450	7	3	3	2	3	2	2	5	2	3	2	2	3	3	2	3	2	2	1	2	2	3	3	2	3	3	1	1	1	1	1	1	1	1	1	0	1	3	3	4	4	4	4	3	2
8732	1	1	1	378,26	6	3	2	2	3	2	3	3	2	4	3	3	1	2	3	3	4	3	2	3	3	2	2	2	2	2	3	3	1	1	1	0	0	0	0	0	0	3	3	5	5	5	4	2	5
8784	1	2	3	541,67	6	4	4	4	4	4	3	6	2	3	3	2	2	2	2	4	4	2	3	3	4	2	2	3	2	3	2	2	1	0	0	0	0	0	0	0	0	3	3	5	3	3	4	3	3
8958	1	4	2	354,84	4	3	2	1	3	2	3	3	2	3	2	2	2	3	4	3	3	3	2	1	1	3	2	1	2	2	2	1	0	1	1	1	1	1	0	0	0	4	2	3	2	3	3	3	3
9187	2	2	0	600	3	3	3	2	3	2	2	4	1	2	1	1	1	3	1	2	2	2	0	0	1	2	1	1	1	1	2	0	1	0	1	1	1	1	1	1	1	4	3	4	2	4	5	3	4
9313	2	1	0	300	5	3	3	3	3	3	3	5	3	3	2	2	2	2	3	2	3	2	2	2	2	3	3	2	3	3	2	2	1	0	1	1	1	1	0	0	0	1	4	3	5	3	1	4	3
9447	2	3	1	652,17	5	3	3	1	3	2	2	5	3	3	3	2	2	2	2	3	3	3	1	1	1	4	4	1	2	2	2	2	1	1	1	1	1	1	1	1	1	4	4	4	2	3	2	4	4
9527	1	2	2	619,05	6	4	4	4	4	4	4	6	2	2	2	1	2	3	2	4	3	2	2	1	2	3	2	2	3	2	2	1	1	1	1	1	1	1	1	1	1	4	3	4	4	3	3	4	4
9579	2	2	0	466,67	4	4	3	2	2	2	2	5	5	4	3	5	2	3	3	4	4	4	2	2	2	2	3	2	3	3	2	2	1	1	1	1	1	1	0	0	1	3	3	3	3	3	4	1	2
9597	1	2	1	833,33	4	3	3	4	3	3	3	5	2	3	2	2	2	3	2	3	3	2	2	1	2	2	2	1	2	2	2	2	1	1	1	1	1	0	0	0	0	4	4	3	2	4	5	3	4
9741	1	2	2	619,05	5	3	3	3	4	3	3	5	3	3	2	2	3	3	2	3	3	2	1	1	2	3	2	1	4	3	1	1	1	1	1	1	1	0	0	0	0	3	3	3	3	4	4	3	3
9887	1	2	0	2000	8	4	4	3	4	4	4	7	3	2	1	1	1	3	1	2	1	1	1	1	2	4	2	3	3	2	1	1	1	1	1	1	1	1	1	1	0	4	3	3	5	4	4	3	2
9947	1	4	0	560	3	4	4	3	4	3	4	4	3	2	3	2	2	3	3	3	2	2	2	1	2	2	3	1	2	2	1	1	1	1	1	0	0	0	0	0	0	2	3	3	3	3	4	3	3
10113	2	3	1	217,39	3	3	3	2	3	2	3	3	2	3	1	2	1	3	1	2	3	2	0	0	1	2	2	0	2	1	0	0	1	1	1	1	0	1	0	0	0	2	3	3	5	4	4	4	3
10120	1	2	1	944,44	8	4	4	4	4	4	4	5	3	3	3	3	3	3	3	3	3	3	1	2	2	4	3	2	4	3	2	2	1	0	1	1	0	1	0	0	0	2	4	3	3	3	3	3	3
10392	2	2	0	933,33	5	3	3	2	4	3	4	4	3	3	3	3	2	3	2	4	4	3	2	1	2	2	2	1	3	2	2	0	1	1	1	1	1	0	0	0	0	3	3	4	4	4	3	3	3
10464	1	4	2	645,16	9	4	4	4	4	4	4	8	3	3	2	2	2	2	2	2	2	2	2	2	2	3	2	1	4	1	2	0	1	1	1	0	1	0	1	0	0	2	4	5	3	5	5	5	4
10621	1	5	1	909,09	7	4	4	4	4	3	4	5	4	3	4	4	4	3	5	4	4	5	1	2	3	2	3	2	3	2	3	2	1	1	1	1	1	0	0	0	0	2	3	1	1	2	3	2	3
10629	1	3	1	260,87	3	2	2	2	3	3	2	2	4	4	4	3	3	5	3	5	5	5	3	4	4	3	3	2	4	3	2	3	1	1	0	1	0	0	0	0	0	3	3	3	3	3	4	1	3
10719	1	2	0	666,67	4	3	4	2	3	3	3	5	3	2	4	4	3	3	4	4	4	4	2	3	2	2	3	3	3	3	2	2	1	0	1	1	1	0	0	1	1	3	3	3	3	3	3	3	1
10745	2	2	0	800	4	4	3	1	3	2	2	5	4	4	3	4	3	3	2	4	4	4	3	2	3	3	3	2	3	3	3	3	1	1	1	1	1	1	1	0	0	2	4	4	3	3	2	5	2
11020	1	3	0	500	5	3	2	1	3	2	2	5	3	3	2	2	2	3	3	4	4	3	3	2	3	3	4	1	2	3	2	1	1	1	1	1	0	0	0	0	0	2	3	3	3	2	3	4	3
11183	1	4	1	714,29	6	4	4	3	4	3	3	5	3	3	2	3	2	3	2	3	2	4	2	2	2	2	3	2	3	3	1	1	1	1	1	1	1	0	1	0	0	2	3	5	4	3	3	3	3
11229	1	2	0	733,33	5	3	3	3	4	4	4	5	3	1	1	1	1	2	1	2	2	2	1	1	2	2	1	1	5	1	1	0	1	1	1	1	0	0	0	0	0	3	1	5	5	1	4	3	3
11366	1	2	0	1066,67	7	3	3	3	4	3	3	5	1	1	1	1	1	1	1	1	1	1	1	1	1	4	4	1	4	4	1	1	1	0	1	1	1	0	1	1	1	1	5	5	5	5	1	5	5
11407	1	2	0	1333,33	7	5	5	3	4	4	4	7	2	3	2	2	2	2	2	3	3	2	1	1	1	2	2	1	2	1	1	1	1	1	1	1	1	0	1	0	0	2	3	3	3	4	4	2	3
11605	2	1	0	300	5	4	4	4	4	3	3	5	2	2	2	2	1	2	1	1	1	1	1	1	1	2	2	2	2	2	2	1	1	1	1	1	1	1	1	1	1	3	4	5	5	5	1	4	2
11912	2	3	0	600	3	3	3	2	3	3	2	5	3	4	2	4	3	4	4	4	3	4	2	3	3	3	3	3	3	3	2	2	1	1	1	1	0	0	0	1	0	1	3	3	5	3	3	1	4
12018	1	4	2	387,1	6	3	4	3	3	3	2	5	3	4	2	3	2	2	3	2	3	4	2	2	1	2	3	2	3	4	2	1	1	1	1	1	1	1	1	1	1	3	3	4	4	4	2	2	2
12274	2	2	2	509,52	5	4	3	2	4	3	3	5	3	3	1	4	1	3	3	3	4	4	3	2	4	3	3	2	3	3	2	3	1	1	1	1	1	0	0	0	0	3	3	5	5	3	5	5	3
12356	1	2	2	547,62	7	4	4	4	5	4	4	7	1	2	1	1	2	2	1	2	1	1	1	0	0	5	2	0	1	2	2	0	1	1	1	1	1	1	0	0	0	4	4	4	3	3	5	4	3
12380	1	2	0	413,33	2	2	2	1	2	1	2	2	4	4	2	2	3	3	2	4	4	4	3	1	3	5	3	2	4	2	3	2	1	1	1	1	0	0	0	0	0	3	3	4	3	3	5	3	2
12476	1	3	0	1000	3	3	3	1	2	1	1	2	4	4	1	2	3	4	1	4	4	3	2	0	3	1	3	2	3	1	0	0	1	1	1	1	1	0	0	0	0	5	5	3	2	3	3	5	5
12538	1	1	0	575	7	4	4	4	4	4	5	7	3	2	2	2	1	2	1	2	2	2	2	1	2	2	3	1	2	2	2	2	1	1	1	1	0	0	0	0	0	2	2	3	4	2	4	3	3
12741	1	4	1	535,71	6	3	3	2	3	2	2	4	3	4	3	3	2	3	2	4	4	5	3	2	3	3	3	2	3	3	3	3	1	1	1	1	1	1	1	1	1	2	3	3	3	4	4	2	3
12827	2	2	0	1400	6	4	4	4	4	4	4	7	2	3	2	2	2	3	3	3	3	3	1	0	2	2	2	0	3	2	3	0	1	1	1	1	1	1	0	0	0	3	2	3	2	3	3	2	4
12859	2	2	1	694,44	5	3	3	1	2	2	2	5	3	3	2	2	2	4	2	3	2	2	2	1	1	2	3	2	4	4	1	1	1	1	1	1	1	1	1	1	0	2	3	2	5	4	3	3	3
12865	2	2	2	1095,24	7	3	4	3	5	5	4	6	2	3	2	1	1	3	2	2	2	1	1	1	1	4	2	1	5	2	0	0	1	1	1	1	1	1	1	1	1	4	3	4	4	3	4	3	3
12899	2	4	0	320	6	3	3	2	2	2	2	5	2	3	3	3	3	3	2	3	3	4	2	1	2	3	4	2	2	1	2	2	1	1	1	1	1	1	1	1	1	3	5	5	3	3	4	3	2
12902	1	6	1	289,47	5	4	3	2	2	2	2	4	4	3	2	4	1	2	1	4	3	5	1	3	3	3	5	3	2	4	3	2	1	0	0	0	0	0	0	0	0	3	3	1	5	4	5	1	5
13021	2	4	0	0	3	4	4	4	4	3	4	5	3	3	2	3	2	2	2	3	2	3	2	1	1	2	2	1	2	2	1	0	1	1	1	1	1	0	1	1	1	4	3	2	4	4	4	3	4
13024	1	4	0	1200	7	3	4	3	2	3	3	7	2	2	2	2	2	2	2	2	2	2	1	1	1	4	4	1	4	4	2	2	1	1	1	1	1	1	1	1	1	3	3	5	4	4	3	3	3
13115	2	1	2	230,77	5	3	3	2	3	3	2	5	4	5	5	5	4	5	5	5	5	5	3	4	4	5	5	4	5	5	2	4	1	1	1	1	0	0	0	0	0	2	1	1	2	5	3	1	1
13133	2	2	2	523,81	4	3	3	3	3	2	3	5	3	4	2	3	2	3	2	3	3	3	2	2	3	2	4	2	3	3	2	2	1	1	1	1	1	0	0	0	0	3	2	5	5	5	1	3	1
13229	2	3	2	769,23	4	4	4	3	4	4	4	4	3	3	3	3	3	3	3	3	3	3	2	2	2	3	3	2	3	3	2	2	1	1	1	0	1	0	0	0	0	2	3	2	3	3	3	3	2
13359	1	4	0	640	2	2	2	2	3	2	2	2	2	3	2	2	2	2	2	2	3	2	1	2	1	3	3	2	3	2	2	1	1	1	1	1	1	0	0	0	0	3	2	2	3	3	2	2	3
13474	2	2	2	1428,57	7	4	4	4	3	2	4	6	4	4	3	4	2	3	3	3	4	4	1	1	2	4	2	2	3	2	3	1	1	1	1	1	1	0	0	0	0	3	2	4	5	5	4	2	2
13498	2	2	1	511,11	5	3	2	2	2	2	1	4	3	3	3	4	2	2	3	3	2	4	3	2	4	2	3	2	3	2	2	1	1	1	0	0	0	0	0	0	0	3	2	3	1	1	2	2	3
13530	1	2	1	433,33	7	3	3	2	2	2	2	6	4	4	3	2	4	4	3	5	5	3	4	3	4	3	3	2	3	3	3	2	1	0	1	1	0	0	0	0	0	4	3	4	3	4	3	3	4
13581	1	1	0	350	3	3	3	4	4	3	4	3	2	4	2	2	1	1	1	2	1	1	3	2	1	3	3	2	2	3	2	3	1	1	1	1	0	0	0	0	0	4	3	1	3	3	5	1	3
13601	1	2	0	500	6	3	2	1	2	3	2	5	3	3	2	2	2	3	3	4	4	3	1	2	2	3	3	1	2	2	2	1	1	1	0	1	0	1	0	0	0	3	3	3	4	3	4	2	2
13642	2	4	0	480	4	3	3	2	3	3	3	3	4	4	3	4	2	3	2	4	4	4	4	4	4	4	4	3	3	3	4	3	1	1	1	1	1	1	0	1	1	3	3	4	4	3	5	1	2
13720	1	3	0	900	6	4	4	3	5	4	4	6	3	2	2	2	2	2	2	3	3	2	1	2	2	4	3	1	4	3	1	1	1	1	1	1	1	1	1	1	1	3	3	2	3	2	3	2	3
13851	1	1	1	304,35	3	2	2	2	3	2	2	4	3	2	2	3	1	2	2	3	3	2	1	1	2	3	3	2	4	3	1	1	1	0	0	1	0	0	0	0	0	3	4	4	2	2	5	3	3
13857	2	2	0	733,33	4	4	4	2	2	2	2	5	5	5	4	5	3	5	2	5	5	5	4	4	4	1	2	4	2	2	4	4	1	0	1	1	0	0	0	0	0	4	3	1	1	3	5	1	3
13864	2	2	1	472,22	4	4	4	3	5	4	4	6	3	2	1	1	1	3	2	4	4	2	3	2	2	2	2	2	2	2	2	2	1	1	1	1	1	0	0	0	0	3	5	5	4	5	1	4	4
13922	1	1	0	160	5	4	3	3	4	3	3	5	3	2	1	1	2	2	1	1	2	1	1	3	1	2	3	1	1	1	1	0	1	1	1	1	1	1	1	0	0	5	3	5	5	5	5	5	4
13956	2	2	0	733,33	4	3	3	3	3	3	2	3	2	2	1	1	1	2	2	2	2	1	2	1	1	1	2	1	2	1	1	0	1	1	1	1	1	0	0	0	0	4	3	4	3	5	5	2	5
14074	2	2	2	714,29	5	3	3	2	4	3	3	5	3	3	2	3	3	3	2	4	3	3	2	1	3	4	2	0	2	2	0	0	1	1	1	1	1	0	1	0	0	3	4	4	5	5	4	3	3
14127	1	2	0	1533,33	8	4	4	2	4	4	4	6	4	4	3	4	4	4	4	4	4	4	3	2	3	3	2	3	3	3	3	2	1	1	0	1	1	1	1	1	1	3	3	3	3	4	4	2	3
14151	1	1	0	400	3	3	2	2	3	1	3	3	1	2	1	1	1	2	1	1	1	1	0	1	0	4	3	1	5	2	0	0	1	1	1	0	1	0	0	0	0	2	2	2	5	3	5	3	4
14234	2	3	1	434,78	6	4	4	2	3	2	4	5	4	5	3	1	3	4	2	2	3	2	3	3	2	3	3	3	4	4	2	3	1	1	0	0	0	0	0	0	0	3	1	1	3	3	1	3	3
14385	1	5	0	833,33	8	3	4	4	4	4	5	6	3	2	2	2	1	3	3	3	3	2	2	1	2	3	3	2	2	2	2	1	1	1	1	1	1	1	1	1	1	3	1	2	3	4	4	3	2
14434	1	3	0	1000	3	3	3	3	3	3	2	5	2	4	1	2	1	2	1	3	3	2	2	1	2	3	3	2	3	3	2	2	1	1	1	1	0	0	0	0	0	3	2	3	3	2	3	1	1
14994	1	2	1	611,11	6	3	3	2	3	3	3	5	2	3	2	1	2	4	3	4	4	2	3	3	3	3	4	3	3	4	3	2	1	1	1	1	0	0	0	0	0	3	1	2	1	5	4	2	3
15039	2	2	1	472,22	5	3	1	1	3	3	2	1	4	3	3	4	2	3	2	4	4	4	2	2	3	3	4	2	3	4	4	3	1	1	1	1	1	0	1	0	1	1	2	3	3	3	3	1	1
15417	2	2	2	476,19	3	2	2	1	2	1	1	2	2	4	2	2	3	4	1	3	2	3	2	1	2	3	3	1	2	2	4	3	1	1	1	0	1	0	1	1	1	5	3	4	4	3	3	2	3
15424	2	3	1	869,57	7	4	3	3	4	4	4	5	4	3	1	2	1	3	2	4	4	4	2	2	3	3	2	2	2	2	2	1	1	1	1	1	1	1	0	0	0	4	4	4	5	3	2	3	5
15776	2	2	0	800	7	4	4	3	4	3	3	7	1	3	1	1	1	1	1	2	2	1	0	0	2	2	4	0	1	3	2	0	1	1	1	1	1	0	0	0	0	3	2	2	5	4	4	2	1
15777	2	2	2	285,71	5	3	3	1	3	2	2	5	3	3	3	3	3	3	3	3	3	3	2	2	2	3	3	2	3	3	2	2	1	1	1	1	1	1	1	1	1	3	2	3	4	4	2	3	2
15892	2	2	2	666,67	4	3	2	2	3	2	3	4	3	3	1	2	2	3	1	4	4	4	2	1	3	3	4	1	3	2	3	1	1	1	1	1	1	0	1	0	0	2	4	3	3	3	4	3	3
15927	1	3	3	586,21	6	3	3	4	3	3	3	6	2	3	2	2	1	2	1	2	2	1	2	2	2	3	2	2	2	2	3	1	1	1	1	1	1	1	0	0	0	2	4	4	3	3	3	3	3
15948	1	2	0	1033,33	6	3	3	3	4	3	2	5	2	1	1	1	1	1	1	2	3	3	1	1	1	3	4	2	1	2	1	1	1	1	1	1	1	0	0	0	0	5	3	2	3	4	4	2	2
16153	2	3	0	800	6	4	4	4	4	4	4	6	2	3	1	1	2	3	2	2	2	3	2	1	2	2	2	2	2	2	2	2	1	0	1	1	1	1	1	1	1	3	5	3	4	4	3	5	4
16320	2	4	0	760	6	4	4	4	5	5	5	7	4	3	2	1	1	2	1	2	2	1	2	2	1	2	3	2	2	2	3	0	1	1	1	1	1	1	0	0	0	3	4	3	4	4	4	3	3
16372	2	5	0	333,33	6	3	4	3	4	2	4	4	4	4	2	3	3	4	3	4	4	3	2	2	3	3	2	2	3	3	2	2	1	1	1	1	1	0	0	0	0	4	2	3	3	4	4	2	4
16415	2	2	0	666,67	4	3	3	2	3	3	3	5	3	3	3	4	3	3	3	3	3	3	2	2	2	3	3	2	3	3	2	2	1	1	0	1	1	1	1	1	1	3	3	3	4	3	3	3	4
16578	1	3	0	500	5	4	4	3	3	2	3	5	4	4	5	2	4	4	1	4	5	3	2	3	4	4	5	4	3	3	2	2	1	0	0	0	0	0	0	1	1	4	1	3	4	5	5	1	1
16785	1	3	1	369,57	4	2	1	1	3	1	1	3	2	3	1	2	2	3	2	3	2	3	2	1	2	3	4	2	2	2	2	2	1	1	1	1	1	1	1	1	1	3	2	3	3	3	2	2	2
16846	2	4	3	588,24	5	3	3	1	3	2	3	5	3	3	2	3	2	3	2	3	2	4	3	3	3	4	3	1	4	3	2	2	1	1	1	1	1	1	1	0	1	3	3	2	4	4	4	2	3
16989	1	2	1	1055,56	8	4	4	4	4	4	4	7	3	2	2	2	2	2	2	2	2	3	1	1	1	2	2	1	2	2	1	1	1	1	1	1	1	1	0	0	0	4	3	3	4	3	2	4	3
16994	1	2	2	714,29	3	3	3	4	3	2	3	5	2	3	2	1	1	3	1	3	2	2	2	2	1	3	3	2	2	3	1	1	1	1	1	1	0	0	1	0	0	3	3	4	3	4	2	3	2
17393	1	3	0	500	2	2	2	2	2	2	1	2	3	3	2	3	2	3	2	3	3	3	2	2	2	3	3	1	3	3	1	2	1	1	1	0	0	0	0	0	0	3	3	3	3	3	2	3	3
17690	1	2	1	722,22	4	3	3	3	4	2	3	5	2	3	2	2	2	2	2	3	2	2	2	2	1	3	3	2	3	4	1	2	0	0	1	1	0	1	1	1	1	3	3	2	4	4	3	3	3
17949	2	3	1	565,22	6	4	3	3	3	4	4	5	2	3	2	2	3	3	3	1	1	1	2	2	1	4	3	3	3	3	2	1	1	1	0	1	1	0	0	0	0	3	3	5	5	3	5	5	3
17989	1	3	1	826,09	5	3	2	1	1	1	1	3	2	3	1	1	3	4	1	3	3	3	2	2	2	3	3	0	5	4	2	2	1	1	0	1	0	0	0	0	0	3	1	2	2	3	4	1	1
18018	2	1	2	223,08	1	3	3	2	2	2	1	4	2	3	3	3	3	3	3	3	3	3	1	1	2	2	3	2	3	3	2	2	1	1	1	1	0	0	0	0	0	3	4	4	4	4	4	3	3
18137	2	2	0	466,67	3	3	2	1	3	2	2	2	3	2	2	3	2	3	2	4	2	4	2	1	2	2	3	2	3	3	3	3	1	1	1	1	1	0	1	1	1	3	3	3	4	5	5	3	1
18291	1	2	0	933,33	6	4	4	3	5	4	4	6	3	2	2	1	3	1	1	3	3	2	1	0	1	2	2	1	2	2	0	0	1	1	1	1	1	0	0	0	0	4	3	3	4	4	4	2	3
18301	2	5	0	300	6	3	4	4	4	3	3	4	3	4	2	3	2	4	3	4	3	3	3	2	3	3	3	3	3	2	4	2	1	1	1	1	1	0	1	0	0	2	3	3	3	4	4	3	3
18314	1	4	1	428,57	6	3	3	2	4	3	2	6	1	3	2	1	1	4	1	3	4	2	2	1	3	2	3	1	2	2	1	0	1	1	1	1	1	0	0	0	0	2	3	3	3	2	3	2	2
18356	2	3	2	961,54	5	4	4	4	4	3	4	5	2	3	3	2	2	4	2	4	4	3	3	2	3	2	2	2	3	2	3	2	1	1	1	1	1	1	1	1	1	4	2	5	3	4	4	4	3
18372	2	3	1	652,17	6	4	3	3	4	4	3	6	2	2	3	3	3	3	2	2	2	2	1	2	2	2	3	1	2	2	1	1	1	1	1	1	1	0	0	0	0	3	3	3	4	2	3	2	4
18416	1	2	0	400	5	3	2	2	3	2	3	5	3	4	4	1	1	1	2	4	4	4	3	2	3	4	3	3	3	3	3	3	1	0	1	1	1	0	0	0	0	1	5	4	1	1	5	2	3
18530	1	2	0	1066,67	7	4	4	3	4	4	3	6	4	4	2	3	2	4	2	5	4	3	2	3	3	3	4	2	3	4	3	2	1	1	1	1	1	1	0	1	1	3	3	1	3	2	3	2	2
18774	1	3	1	608,7	6	3	3	2	3	2	2	5	3	2	2	2	1	3	1	3	3	2	2	2	2	3	3	3	2	3	1	1	0	1	1	1	1	0	0	0	0	3	3	1	3	4	2	1	2
18781	2	2	1	444,44	5	1	1	1	2	1	1	1	3	3	2	3	3	1	2	2	2	3	2	2	2	3	3	2	3	3	2	2	1	1	1	1	1	0	0	0	0	2	1	3	5	3	4	3	3
18904	1	3	0	700	5	3	3	2	4	3	3	5	4	3	2	3	2	4	3	4	3	3	2	2	3	3	3	2	2	2	2	1	1	1	1	1	0	0	0	0	0	3	3	3	3	3	4	2	3
18930	2	3	0	750	3	4	2	1	1	1	3	5	5	5	2	2	4	4	3	5	5	5	3	3	4	3	5	3	2	3	4	3	1	1	1	1	1	1	1	0	0	3	1	2	1	3	1	2	1
19013	1	2	0	146,67	2	1	1	1	1	1	1	1	2	3	1	1	1	2	1	3	3	4	1	1	2	3	5	3	1	2	3	2	1	1	1	1	1	1	1	0	1	3	3	5	5	5	5	3	2
19126	2	4	1	821,43	5	3	3	2	2	1	1	2	4	4	2	5	3	3	2	3	3	5	4	4	4	3	4	1	2	3	4	3	0	0	0	0	0	0	0	0	0	5	1	3	3	3	3	2	2
19138	1	1	0	109	1	3	2	1	3	2	2	1	2	4	1	1	2	3	1	2	2	1	3	0	1	3	2	0	3	2	3	0	0	1	1	1	1	1	1	1	1	1	3	3	3	4	5	4	3
19284	2	3	0	425	2	1	1	2	2	1	1	2	1	2	1	1	2	2	1	2	3	2	0	0	1	1	2	0	2	1	0	0	1	1	1	1	1	0	0	0	0	1	5	5	4	5	5	5	5
19529	1	2	2	809,52	5	3	3	4	4	3	4	5	3	3	3	3	2	2	2	3	3	3	2	2	2	3	3	2	3	3	2	2	1	1	1	1	1	0	1	1	1	4	2	3	4	3	3	3	2
19562	1	2	1	833,33	5	4	4	3	3	3	3	5	1	2	2	1	1	1	1	2	2	2	1	1	1	2	1	1	1	1	1	0	1	1	1	1	1	0	0	0	0	3	4	5	4	3	4	5	4
19573	1	4	0	600	3	3	3	2	4	3	3	5	2	2	2	2	1	2	2	2	2	2	2	2	1	4	4	2	3	3	2	2	1	1	1	1	0	0	1	0	0	2	4	4	3	3	3	3	2
19578	2	1	0	115	4	3	3	2	3	3	3	5	3	4	3	3	2	3	2	3	3	2	2	2	2	3	3	1	3	3	3	2	1	0	1	1	1	1	1	1	0	3	3	5	3	3	3	5	3
19598	1	3	0	300	5	3	3	2	3	3	3	5	1	1	1	1	1	1	1	1	1	2	0	0	0	2	2	0	5	2	0	0	1	1	1	0	0	1	0	0	0	1	1	5	5	5	5	3	1
19611	2	2	0	700	8	3	3	2	4	4	3	5	4	4	3	4	4	4	3	5	5	4	3	3	3	2	3	2	3	3	4	3	1	1	0	1	0	0	0	0	0	3	3	3	4	5	5	3	1
19615	1	5	3	564,1	5	4	4	4	5	4	4	7	4	3	3	2	2	3	2	3	3	3	2	2	2	3	3	2	3	2	3	1	1	1	1	1	1	0	1	0	0	3	2	4	3	2	4	2	3
19617	1	2	0	1000	6	4	4	4	4	4	3	5	3	3	2	2	1	2	3	4	2	1	2	2	3	2	3	2	3	2	2	2	1	1	1	0	0	0	0	0	0	3	2	4	3	3	5	1	2
19674	1	2	2	380,95	4	3	3	1	2	1	2	4	3	2	4	1	1	2	1	5	5	2	2	3	3	2	5	3	2	2	1	2	0	1	1	1	1	1	1	1	0	3	1	3	1	3	1	3	1
19678	1	2	0	1000	4	3	3	2	4	4	4	5	3	4	3	3	3	4	3	3	3	4	3	3	4	3	4	2	3	3	4	4	1	1	1	1	0	0	0	0	0	4	1	2	3	3	4	1	2
19697	1	2	1	833,33	6	4	3	2	3	3	3	5	3	4	3	2	1	3	3	4	2	3	2	2	1	3	3	2	3	4	2	2	1	1	1	1	0	0	0	0	0	2	3	1	2	4	5	3	2
19733	1	3	2	576,92	5	4	4	3	4	3	3	5	3	3	2	2	1	3	2	3	3	3	2	2	2	2	3	2	3	2	2	2	1	1	1	1	0	0	0	0	0	3	4	3	4	5	5	3	3
19778	2	5	2	333,33	5	3	3	3	4	4	3	5	3	3	2	3	2	3	2	3	3	4	2	2	2	3	3	3	3	3	2	2	1	1	1	1	1	1	0	1	1	2	3	3	4	4	4	3	3
19859	2	3	1	521,74	6	3	3	2	4	2	2	5	3	3	1	1	1	1	1	3	3	1	2	1	2	2	3	2	3	3	2	1	1	1	0	0	0	0	0	0	0	3	3	3	3	4	1	5	3
19887	1	2	0	1200	7	4	3	4	4	3	3	6	2	3	1	2	3	2	2	3	3	2	1	1	2	1	2	2	1	2	2	0	1	1	1	1	1	1	1	1	1	2	3	3	3	3	4	3	3
20072	1	3	0	250	2	1	1	1	1	1	1	2	2	4	1	1	1	2	1	4	4	4	3	3	3	3	3	3	3	3	3	2	1	1	1	1	1	1	1	1	1	2	5	5	3	4	5	5	4
20124	1	2	0	1066,67	5	4	4	3	4	4	4	5	2	2	1	2	2	2	1	2	2	1	0	0	0	1	1	1	1	1	0	0	1	1	0	1	1	1	0	0	1	3	4	4	4	3	2	3	3
20127	2	4	2	612,9	5	4	4	3	5	3	4	6	2	3	1	1	2	3	1	4	4	3	2	2	3	3	3	0	2	3	2	0	1	1	1	1	1	0	0	0	0	1	3	3	4	4	4	2	3
20177	1	3	0	350	1	1	1	1	1	1	1	1	3	3	3	3	3	4	3	3	3	3	3	2	2	3	3	2	3	3	2	2	1	1	1	1	0	0	0	0	0	4	3	2	2	3	3	3	3
20330	1	3	1	565,22	5	3	3	3	4	4	2	5	3	2	1	2	1	2	1	3	3	3	1	2	2	2	2	2	2	2	1	2	1	1	1	1	1	0	0	0	0	2	5	3	3	3	3	4	3
20412	1	3	0	700	5	3	3	2	4	3	3	5	3	4	2	3	2	3	2	3	4	4	2	1	2	2	3	1	2	2	2	1	1	1	1	0	0	0	0	0	0	3	3	3	5	5	4	3	3
20430	2	2	0	733,33	5	4	4	3	4	4	4	5	1	1	1	1	1	2	2	1	1	2	0	0	0	2	1	0	2	2	0	0	1	1	1	1	1	0	0	0	0	3	4	2	3	2	5	5	5
20465	1	1	0	91	4	4	4	2	5	4	2	6	5	5	4	4	5	5	2	5	5	4	4	3	4	3	3	3	3	3	4	4	1	1	1	1	1	1	1	1	1	1	1	3	1	1	3	3	3
20492	1	2	2	523,81	6	4	4	3	4	4	4	7	2	2	2	2	2	2	2	2	2	2	2	1	2	2	3	1	3	3	2	1	1	1	1	1	1	1	1	0	0	4	4	4	4	4	2	4	3
20638	1	2	0	666,67	5	3	3	3	3	3	3	5	3	3	2	2	2	2	2	2	2	2	2	1	1	2	3	1	2	2	2	2	1	1	1	0	0	0	0	0	0	3	3	3	3	4	2	3	3
20657	2	2	0	533,33	5	3	4	3	5	4	4	6	3	2	1	1	1	2	1	3	3	2	1	1	2	2	3	1	2	2	1	1	1	1	1	1	1	1	1	1	1	3	4	4	5	5	5	4	2
20710	1	2	0	666,67	7	4	3	2	4	4	4	7	4	3	3	3	2	2	2	3	4	4	2	3	3	3	3	2	2	2	3	2	1	1	1	1	1	1	1	1	1	4	3	4	5	3	4	3	4
20749	2	4	2	290,32	6	3	3	2	3	3	2	5	3	4	1	2	1	3	2	3	3	3	2	2	2	3	3	2	2	2	3	2	1	1	1	1	1	1	0	1	0	3	3	4	5	3	2	3	3
20837	2	2	0	533,33	6	4	3	3	3	3	3	6	4	3	2	3	3	4	3	4	4	3	3	2	3	3	3	2	3	3	2	1	0	1	1	1	1	1	0	0	0	4	3	3	3	3	3	3	3
20991	2	3	1	869,57	6	4	4	3	4	4	4	7	3	3	2	2	2	3	2	3	3	2	2	2	2	2	2	1	2	2	1	1	1	1	1	1	1	1	0	0	0	3	5	3	2	5	5	5	5
21011	1	3	0	300	5	4	4	4	4	4	4	5	1	1	1	1	1	1	1	1	1	1	0	0	0	5	1	0	5	1	0	0	1	1	1	1	1	1	1	1	0	1	5	5	5	5	5	1	5
21034	2	3	0	750	4	4	3	2	3	2	1	5	3	2	2	2	2	3	3	4	3	3	2	1	2	2	3	2	2	3	2	1	1	1	1	1	1	0	0	0	0	3	4	5	5	4	4	2	3
21065	1	2	2	523,81	7	4	4	2	4	4	3	6	1	2	1	2	1	2	1	2	2	1	1	0	0	1	2	1	1	1	0	0	1	1	1	0	0	0	0	0	0	2	3	4	5	5	4	4	2
21200	1	2	2	571,43	6	3	3	2	4	3	3	6	3	4	3	2	2	3	2	4	3	3	2	2	2	3	4	3	2	2	2	3	1	1	1	1	1	0	0	0	0	4	2	2	3	3	2	3	2
21430	2	2	0	548,67	5	3	2	1	2	1	1	4	2	2	1	1	1	1	1	2	2	2	1	0	0	2	3	1	5	1	0	0	1	1	1	1	0	1	1	1	1	4	4	3	5	5	5	5	2
21432	2	1	0	501	4	3	3	2	3	1	1	5	2	1	1	2	1	1	2	2	2	2	1	1	1	2	2	1	1	1	1	1	1	1	1	1	1	1	1	1	1	5	3	4	5	4	5	4	5
21527	2	2	1	944,44	6	4	3	3	4	4	4	5	2	3	2	2	2	2	2	2	2	2	2	1	2	2	2	1	2	2	2	1	1	1	0	1	1	1	1	1	1	3	3	4	4	4	4	4	4
21567	1	3	0	1000	6	4	3	3	4	3	3	7	2	3	2	2	1	3	3	3	3	3	2	2	2	3	3	1	2	2	2	1	1	1	1	1	1	1	1	1	1	3	3	3	2	3	4	1	3
21611	2	3	1	869,57	3	4	1	1	2	1	1	2	3	2	2	2	1	1	2	2	2	2	2	3	3	2	2	2	3	3	1	1	1	1	1	1	0	0	0	0	0	4	3	5	5	5	5	5	5
21721	1	3	0	400	6	4	3	2	4	4	4	5	3	4	2	3	2	3	3	4	3	3	2	2	3	3	2	2	4	3	2	1	1	1	1	1	1	1	1	1	1	2	3	3	2	2	3	3	3
21867	2	2	0	1466,67	6	4	5	3	5	5	5	6	2	3	2	2	2	3	1	2	2	3	0	2	1	5	3	1	2	2	2	1	1	1	1	1	1	0	0	0	0	4	3	4	1	3	3	3	4
21923	2	2	0	933,33	5	3	3	4	4	3	4	5	3	3	3	2	2	3	3	3	3	3	2	2	2	3	3	3	2	3	2	2	0	1	1	1	1	0	0	0	0	3	3	3	3	4	2	4	3
22004	2	2	1	777,78	7	4	4	4	4	4	4	7	2	2	1	1	2	3	2	2	1	1	2	2	2	4	4	1	4	4	1	1	1	1	1	1	0	0	0	0	0	2	4	4	4	4	2	2	4
22151	1	2	1	500	6	3	3	2	2	1	2	5	2	4	2	1	2	3	1	4	3	2	2	2	2	3	3	2	3	2	2	0	1	1	1	0	0	0	0	0	0	3	4	2	1	2	3	4	2
22199	1	1	0	425	5	4	3	2	2	2	3	5	1	2	1	1	2	3	1	1	1	2	0	1	0	1	1	1	2	1	1	1	1	1	1	1	1	1	1	1	1	3	2	4	2	2	3	2	2
22220	1	2	2	714,29	6	4	4	4	4	3	3	6	1	3	1	2	1	2	2	3	2	2	2	1	1	3	2	1	2	2	2	1	1	1	1	1	1	0	0	0	0	4	2	5	5	5	5	3	2
22345	1	2	1	555,56	7	4	3	1	4	4	1	9	3	4	1	2	3	3	1	2	4	1	3	0	1	2	4	0	1	2	0	0	1	1	1	1	1	1	1	1	1	3	3	3	1	5	5	3	3
22369	1	2	1	1166,67	7	4	4	3	4	4	4	6	1	3	1	2	2	2	1	3	2	2	1	2	2	2	2	1	1	2	2	1	1	0	1	1	1	0	0	0	0	3	2	4	3	5	5	3	4
22405	1	1	0	315	5	3	3	3	4	4	3	5	4	3	3	2	2	4	3	5	5	3	2	1	3	2	3	2	3	2	2	1	1	1	1	1	1	1	1	1	1	3	3	3	4	5	4	2	3
22450	1	3	1	1086,96	5	3	3	3	4	3	4	6	3	2	3	2	2	1	2	2	2	3	1	1	2	2	2	2	2	2	1	1	1	1	0	1	0	1	0	0	0	2	3	3	2	4	4	2	2
22532	1	3	2	769,23	7	4	3	4	4	3	3	7	3	3	2	2	2	2	1	2	3	3	2	2	2	2	2	2	3	2	2	2	1	1	1	1	1	0	1	0	0	2	3	4	4	3	3	4	4
22541	1	3	2	538,46	4	4	4	3	3	2	2	5	3	3	3	2	1	2	2	3	2	2	2	1	2	2	2	1	3	2	1	0	0	1	1	1	0	1	1	1	0	2	3	5	4	5	5	3	2
22606	1	3	0	500	5	2	3	3	4	3	3	3	3	4	3	2	1	3	3	3	3	3	2	2	2	3	3	1	4	2	1	3	1	1	1	1	0	0	0	0	0	3	3	4	4	4	3	3	3
22752	1	2	0	1066,67	7	4	4	3	4	4	4	6	2	2	1	1	1	1	1	1	1	1	1	1	0	1	2	0	1	1	0	0	1	1	1	1	1	1	1	0	0	3	2	3	2	2	2	3	2
22766	1	2	0	933,33	6	4	4	4	4	4	4	5	1	1	1	1	1	1	1	1	1	1	2	0	0	1	1	4	1	1	0	0	1	1	1	1	1	1	1	1	1	1	3	1	2	3	5	5	3
22776	1	4	0	560	4	3	3	3	3	3	3	5	3	3	2	2	2	3	2	3	3	3	2	2	2	3	3	2	3	3	2	2	1	1	1	0	1	1	1	1	1	3	3	2	3	3	4	3	3
22830	1	2	3	625	4	3	3	2	4	3	3	5	3	3	3	3	3	3	3	3	3	3	2	2	2	3	3	2	3	3	2	2	1	1	1	1	1	1	1	1	0	4	2	2	3	4	3	2	3
22841	1	2	0	600	5	3	3	1	3	2	2	5	3	4	3	2	2	3	2	5	5	4	4	4	4	2	4	2	2	3	4	3	1	1	0	1	1	1	1	1	1	3	3	5	4	4	2	3	3
22929	1	3	1	652,17	8	4	4	3	4	3	4	5	3	2	1	1	2	2	2	2	2	2	1	1	2	4	3	1	3	5	0	1	1	1	1	1	0	1	1	1	1	3	3	5	5	5	5	2	4
23007	2	2	1	861,11	5	4	4	4	3	3	3	5	3	4	2	2	2	4	2	4	2	2	3	1	2	2	2	1	4	3	3	1	1	1	1	1	1	0	1	0	0	3	1	3	3	3	3	2	2
23008	1	3	0	550	4	3	2	2	2	1	1	3	3	3	3	3	2	2	2	3	3	3	2	3	2	4	4	3	3	3	2	2	1	1	1	1	1	0	0	0	0	2	3	2	4	3	2	2	2
23165	1	2	0	766,67	5	2	2	1	3	2	2	3	4	3	2	4	1	3	3	4	5	5	3	4	4	1	4	3	3	4	4	3	1	1	1	1	1	0	0	0	0	3	2	3	3	4	2	1	3
23267	2	4	0	400	5	3	3	2	3	3	2	5	2	2	2	3	2	2	3	2	3	2	1	0	0	2	1	0	3	1	1	0	1	1	1	0	1	0	1	1	1	3	3	4	4	4	4	4	3
23311	2	5	0	500	5	4	4	3	4	3	4	7	3	3	2	3	2	3	2	4	3	3	2	2	3	3	3	2	3	3	2	1	1	1	1	1	1	1	0	0	0	3	4	3	3	3	1	2	2
23387	2	2	1	322,22	4	2	2	2	2	1	2	3	3	2	1	3	1	3	1	3	3	3	2	2	3	3	3	3	3	3	2	2	1	1	1	1	1	1	1	1	1	3	3	4	2	5	5	3	3
23552	1	2	0	666,67	4	4	3	1	3	2	2	5	2	1	1	2	1	1	1	2	3	2	1	0	2	2	2	0	2	2	0	0	1	0	1	1	0	0	1	1	0	2	2	3	4	4	3	2	3
23597	1	1	0	130	1	2	2	1	2	1	1	2	3	4	3	2	2	3	3	4	4	4	1	1	2	2	3	3	2	3	3	2	1	1	1	1	1	1	1	0	1	4	3	3	3	3	3	3	2
23624	1	2	0	1333,33	7	4	4	3	4	3	4	5	2	3	2	2	2	2	2	2	2	2	2	1	1	4	2	1	3	3	2	1	1	0	1	1	1	1	1	1	0	3	4	5	4	4	4	4	4
23727	2	2	0	1066,67	4	4	4	4	4	4	4	5	3	2	3	2	2	3	2	4	4	4	2	2	3	3	3	2	3	2	2	3	1	1	1	1	1	1	0	0	0	3	2	3	3	3	5	3	1
23796	1	3	0	1500	6	3	3	3	4	4	3	5	3	3	2	2	2	3	2	3	3	2	2	1	2	3	3	2	3	3	2	2	1	1	1	1	1	1	1	0	1	3	3	3	4	3	3	2	3
23944	1	3	1	1000	4	3	3	2	2	2	1	5	2	2	3	3	2	2	2	3	3	3	3	2	3	3	2	2	3	3	1	3	0	1	0	1	1	0	0	0	0	2	4	2	4	3	2	4	2
24196	2	2	0	1000	4	3	3	3	4	4	3	5	2	3	2	2	3	3	2	3	2	2	1	1	2	3	2	1	2	2	2	0	1	1	0	0	0	0	0	0	0	3	3	4	2	3	5	2	3
24214	1	2	0	733,33	3	3	2	3	3	2	3	4	3	3	4	3	2	3	3	4	3	3	2	3	2	3	3	3	3	3	2	2	1	1	0	1	1	0	0	0	0	2	2	3	3	2	3	2	3
24286	1	2	0	413,33	2	3	2	1	2	1	1	1	2	3	2	2	1	2	1	3	2	3	2	0	1	2	3	2	4	2	1	0	1	1	1	1	1	1	0	0	0	2	2	3	5	4	3	2	3
24301	2	3	2	230,77	3	2	2	2	2	1	1	2	3	4	3	4	2	3	3	1	4	4	1	3	2	3	4	1	2	2	1	1	1	0	1	0	0	0	0	0	0	3	2	5	3	5	5	2	2
24407	1	1	0	625	7	3	3	3	4	4	4	5	2	3	2	2	2	3	2	4	4	3	2	2	3	3	2	1	3	2	1	1	1	1	1	1	1	0	1	1	1	3	2	2	2	2	3	3	3
24516	1	3	0	550	5	3	3	2	4	3	4	5	2	3	2	3	1	1	1	3	4	3	2	0	2	2	3	1	2	2	2	0	1	1	1	1	1	0	0	0	0	4	3	4	3	4	3	3	2
24531	1	2	0	533,33	4	2	3	2	2	2	1	4	3	3	2	1	2	3	2	4	3	2	2	1	2	3	3	2	2	2	2	2	1	1	1	1	1	0	0	0	0	2	4	2	2	3	3	2	2
24542	1	1	0	350	1	1	1	1	1	1	1	1	5	5	3	4	5	5	3	5	5	5	3	1	3	4	3	3	3	3	2	2	1	1	1	1	1	0	0	0	0	3	3	3	3	3	5	1	3
24606	1	1	0	215	7	3	3	3	4	3	3	6	3	4	2	3	1	3	3	3	4	3	3	2	3	3	3	2	3	2	2	2	1	1	1	1	1	1	1	0	0	4	3	4	3	3	3	2	3
24710	2	2	0	600	4	3	2	1	2	1	1	5	2	3	3	1	1	3	1	2	1	1	1	1	1	2	3	2	2	2	1	1	1	1	1	1	0	0	0	0	0	4	4	4	3	4	5	2	3
24843	1	2	0	560	5	3	3	2	5	3	3	5	3	3	1	1	2	3	2	3	3	2	2	1	2	2	2	1	3	2	2	1	1	1	1	1	1	1	1	0	0	3	3	3	5	4	4	2	2
24845	1	1	0	375	5	3	3	4	4	4	3	5	3	4	2	1	1	2	2	3	3	2	1	1	1	2	3	1	2	2	1	1	1	1	0	1	0	0	0	0	0	5	3	3	3	5	3	3	3
24883	2	0	0	575	6	3	3	3	3	3	2	3	4	2	3	2	1	3	1	3	4	4	2	2	3	3	3	1	2	2	4	2	1	1	1	1	1	0	0	0	0	2	3	3	5	3	4	3	3
24937	1	4	0	720	6	3	2	2	3	2	2	4	3	4	2	2	2	3	2	4	4	3	3	2	3	3	4	2	3	3	2	2	1	1	1	1	0	0	0	0	0	2	2	4	2	4	4	2	2
25086	1	3	0	63	3	3	1	1	3	1	3	3	1	3	3	4	3	4	1	5	5	2	3	0	4	4	3	4	1	1	4	0	1	1	1	1	1	1	1	0	0	3	5	2	5	5	5	5	1
25108	1	2	0	733,33	5	2	2	2	3	2	2	4	4	3	3	3	2	3	3	4	5	5	2	1	3	3	5	3	2	3	3	2	1	1	1	1	1	1	1	0	0	3	4	3	1	2	5	4	3
25138	1	1	0	325	5	4	4	3	4	4	4	6	3	3	3	2	2	3	2	3	3	2	2	1	1	2	2	2	2	2	1	1	1	1	1	1	1	1	1	1	0	2	2	4	4	4	2	2	3
25183	1	2	1	1055,56	6	4	4	2	4	3	4	6	2	3	1	3	2	2	1	2	3	2	2	1	1	2	3	4	1	2	2	0	1	1	1	1	1	1	1	0	1	4	4	3	4	4	5	3	3
25262	1	3	0	1000	5	3	3	3	3	3	3	5	3	3	3	3	3	3	3	3	3	3	2	2	3	3	3	3	2	3	2	3	1	1	1	1	1	1	1	1	1	3	3	3	3	3	3	3	3
25278	2	2	3	500	3	3	3	3	3	3	2	4	3	2	2	3	2	2	2	2	2	2	1	2	1	4	3	1	3	3	2	1	1	1	1	1	1	1	1	0	1	2	4	4	4	4	2	3	3
25328	1	2	0	2666,67	8	5	4	4	5	5	5	7	2	3	1	1	3	2	1	3	3	2	1	1	2	1	3	0	2	2	2	0	1	1	1	1	1	1	1	1	0	4	4	5	4	5	5	5	5
25379	2	2	1	666,67	4	3	3	3	4	2	2	5	2	3	1	2	1	2	1	2	3	4	1	0	1	5	4	0	5	2	0	0	1	1	1	1	1	0	0	0	0	2	3	5	5	5	4	3	3
25417	2	2	0	733,33	5	3	3	2	3	3	2	5	4	3	2	3	2	3	2	3	4	4	3	2	3	3	3	3	3	3	3	2	1	1	1	1	0	0	0	0	0	3	2	3	3	4	2	3	2
25418	2	6	0	342,86	5	3	3	3	3	3	3	5	4	3	2	3	3	4	2	4	4	4	2	2	3	3	3	3	3	3	3	3	1	1	1	0	1	0	0	0	0	2	2	3	3	3	4	1	2
25485	1	2	2	904,29	6	4	4	2	4	4	4	7	3	4	2	2	4	5	1	3	3	2	2	2	1	4	4	1	2	3	3	0	1	1	1	1	1	1	1	1	1	3	2	4	3	4	4	4	3
25527	1	4	1	714,29	3	3	2	3	4	2	3	3	3	2	2	2	1	2	1	3	3	3	1	1	2	2	3	2	2	3	2	1	1	1	1	1	1	0	0	0	0	4	3	3	3	3	4	3	3
25536	1	2	0	1600	5	4	4	3	4	3	3	6	3	2	1	2	2	2	1	3	3	3	2	1	2	2	2	1	3	2	2	1	1	1	1	1	1	1	1	0	0	3	3	4	4	4	4	4	4
25647	2	1	0	600	6	4	4	4	4	4	4	6	2	3	1	1	1	2	1	2	2	1	1	0	1	2	2	0	3	2	2	0	1	1	1	1	1	0	0	0	0	3	4	3	4	4	4	3	3
25688	1	3	1	695,65	8	4	4	3	4	4	5	5	3	3	3	2	2	1	2	3	3	3	1	1	1	1	1	0	4	1	1	0	1	0	1	1	0	0	0	0	1	3	2	5	3	3	4	2	4
25748	2	4	0	1120	7	4	5	4	5	5	5	7	2	2	1	1	1	2	1	2	1	2	1	0	2	5	2	1	1	2	1	0	1	1	1	1	1	1	1	1	1	2	2	3	4	5	4	3	4
25836	1	2	0	866,67	3	3	2	1	2	1	2	3	4	5	3	5	2	4	2	3	3	4	3	4	4	4	4	3	3	3	4	3	0	1	1	1	0	0	0	0	0	1	2	3	3	4	2	2	1
25849	1	3	1	956,52	5	4	3	3	4	3	3	6	1	2	2	2	1	2	3	3	3	2	2	1	1	4	4	1	4	4	1	1	1	1	1	1	1	0	1	0	1	4	4	5	3	4	1	3	1
25948	1	2	1	800	6	3	3	2	2	2	2	5	3	4	2	2	2	4	2	3	3	3	1	2	3	2	3	2	3	2	3	2	1	1	1	1	1	1	1	0	0	3	3	3	5	3	1	3	1
26020	1	3	0	800	3	3	3	3	3	3	4	3	3	3	3	4	2	4	3	4	4	3	3	3	3	4	4	3	3	3	3	2	1	1	1	1	1	0	0	0	0	2	2	3	3	3	2	3	2
26070	2	3	0	500	4	2	2	1	2	1	1	1	3	3	1	2	1	3	3	3	3	3	1	2	2	2	2	1	2	2	1	1	0	1	1	1	1	0	0	0	0	2	2	1	3	5	1	4	5
26134	2	4	1	428,57	5	4	4	4	2	1	3	5	3	4	1	3	1	2	2	3	4	3	3	3	3	3	4	2	2	3	4	3	1	0	1	1	1	0	0	0	0	4	2	3	4	5	5	3	3
26201	1	6	2	48,78	5	4	4	3	4	3	4	5	2	2	1	1	1	2	1	3	1	1	1	1	1	2	2	1	4	2	1	0	1	1	1	1	1	0	0	0	0	3	2	3	3	3	4	3	3
26206	1	5	1	590,91	3	3	2	1	3	2	3	1	3	4	2	2	3	2	1	2	2	2	2	2	2	3	3	1	2	2	2	2	1	1	1	1	1	0	1	0	0	3	3	3	2	2	3	2	2
26215	2	2	1	611,11	6	2	2	4	3	3	2	4	4	4	2	3	2	3	2	4	4	3	2	2	3	2	3	2	4	3	2	2	1	1	1	1	0	0	0	0	0	3	3	4	5	5	4	3	1
26235	2	2	0	800	7	3	3	3	4	3	3	5	2	3	1	2	1	2	1	2	2	3	2	2	2	2	2	2	3	2	2	1	1	1	0	1	1	0	1	1	1	3	3	5	5	5	5	2	4
26504	1	2	0	500	3	3	3	4	4	3	3	5	3	2	2	3	2	3	3	3	4	4	2	2	3	3	3	3	2	2	2	2	1	0	0	1	0	0	0	0	0	3	3	3	3	3	2	2	3
26641	2	2	2	333,33	3	3	2	2	3	2	2	5	4	5	3	2	3	4	4	5	4	3	4	3	4	4	5	3	3	4	4	3	1	1	1	1	1	1	0	1	1	3	1	3	4	3	2	1	1
26660	2	3	0	625	7	3	3	2	4	3	3	5	1	2	1	2	1	2	1	2	1	1	1	0	1	1	1	2	2	2	1	1	1	1	1	1	1	1	1	1	0	5	3	3	3	4	4	1	3
26761	1	1	0	130	5	3	3	3	3	3	2	5	5	4	3	2	3	4	3	4	4	3	4	3	3	2	3	2	2	3	4	2	1	1	0	1	1	0	1	0	0	2	3	4	5	4	4	4	3
26807	1	2	0	800	6	3	3	2	4	3	2	5	2	2	2	3	1	2	2	2	3	2	1	1	1	2	2	1	2	2	1	1	1	1	1	1	1	1	1	0	1	2	4	3	4	4	4	2	3
26862	1	3	2	711,54	5	3	3	2	3	2	2	4	3	2	3	3	2	2	3	4	4	4	3	3	3	3	3	2	3	2	3	3	1	0	1	1	0	0	1	0	0	3	3	5	3	3	3	2	3
26919	2	2	0	866,67	4	3	3	3	3	3	3	5	3	4	2	3	3	4	3	3	4	4	2	2	2	2	3	2	4	3	2	2	1	1	1	1	1	1	1	1	1	5	3	5	1	5	5	3	3
26973	1	2	2	523,81	2	2	2	2	3	1	1	2	2	4	1	2	1	1	1	4	4	4	1	2	3	3	5	2	2	3	1	3	1	1	1	1	0	0	0	0	1	3	4	5	4	3	2	3	1
27094	1	1	0	78	2	2	1	1	1	1	1	1	4	3	2	2	2	4	3	4	4	4	3	3	3	3	3	3	3	3	3	3	1	1	0	1	0	0	0	0	0	3	1	2	3	5	5	3	2
27098	2	3	1	375,65	5	2	1	1	1	1	1	3	4	3	4	5	1	3	5	5	5	5	2	1	3	3	4	3	3	3	1	4	1	1	1	0	0	0	0	0	0	4	4	5	5	5	5	3	3
27214	1	4	1	321,43	7	3	3	3	3	3	3	5	3	3	2	1	1	2	1	3	3	2	2	1	2	3	3	2	2	3	2	2	0	1	1	1	0	0	0	1	1	3	2	4	5	5	5	3	3
27365	1	4	1	642,86	4	4	3	2	4	3	2	6	2	3	2	2	2	3	2	3	3	3	2	1	1	2	3	3	1	3	2	1	1	1	1	1	1	1	1	1	1	4	2	4	3	4	2	2	4
27392	1	1	0	203	2	2	2	2	3	3	1	3	5	5	3	4	4	4	3	5	4	4	3	1	2	4	4	1	3	3	1	1	1	0	1	1	0	1	0	0	0	3	3	3	2	2	3	1	3
27492	1	2	0	800	5	3	3	2	4	3	3	5	2	2	2	2	2	2	2	2	2	2	1	2	1	4	3	2	4	3	1	2	1	1	1	1	1	1	1	1	1	3	3	4	4	4	3	3	3
27654	1	2	0	333,33	5	2	2	1	2	2	1	2	2	3	2	2	2	3	2	2	3	3	3	2	2	2	3	2	2	2	3	2	1	1	1	1	1	1	1	1	1	4	3	5	3	4	4	3	4
27722	1	4	0	520	6	3	3	2	3	2	3	5	4	2	4	3	2	2	3	4	4	4	2	1	3	2	4	2	2	2	1	1	1	1	1	1	0	0	1	0	0	2	1	1	4	2	3	2	2
27825	1	3	1	913,04	8	4	4	4	4	3	4	7	4	4	2	1	3	4	2	3	4	1	3	1	2	2	3	1	2	2	3	1	1	1	1	1	1	0	1	0	1	3	4	4	3	3	3	2	4
28306	1	2	2	380,95	5	3	3	1	3	2	2	5	3	3	2	2	3	3	2	3	3	3	3	2	3	3	3	2	3	2	4	3	0	1	0	0	0	0	0	0	0	5	2	4	2	5	5	2	3
28345	1	2	0	200	3	3	3	4	3	3	3	5	3	3	1	3	2	3	3	3	3	3	3	2	2	3	2	4	2	2	3	2	1	1	1	1	1	1	1	0	1	3	3	5	3	4	3	3	3
28378	1	2	0	666,67	5	2	2	1	3	2	2	5	3	5	2	2	2	2	2	2	4	4	3	2	1	2	3	3	2	2	3	1	1	1	1	1	1	0	1	0	0	3	4	3	3	2	4	2	3
28519	1	3	1	652,17	6	4	4	3	4	4	4	5	1	2	1	1	1	1	1	1	1	1	0	0	1	3	3	0	4	4	0	0	1	1	1	1	1	1	0	0	0	3	3	3	4	4	4	3	3
28677	1	3	0	650	5	3	3	2	3	3	4	5	3	3	1	3	1	1	3	1	2	2	2	2	1	3	4	2	1	5	1	1	0	1	0	0	0	0	0	0	0	3	5	2	4	2	3	5	3
29158	2	2	2	285,71	7	4	3	2	4	4	4	7	3	3	2	2	2	2	2	3	3	2	2	1	2	2	2	2	2	2	2	2	1	1	1	1	0	0	0	0	0	3	3	4	5	4	4	3	3
29167	1	3	0	750	5	4	4	3	4	4	4	5	2	3	1	1	2	2	1	3	2	1	2	1	2	2	2	1	2	1	1	1	1	1	1	1	1	0	1	0	0	3	4	4	3	2	3	4	4
29170	2	2	1	388,89	4	3	4	4	3	4	5	5	3	3	4	3	3	3	2	3	2	3	2	3	4	3	3	4	2	3	3	2	1	1	1	1	1	1	1	0	0	3	3	3	4	2	3	3	4
29218	2	2	1	555,56	5	3	3	2	4	4	3	7	2	3	2	3	2	2	2	2	2	2	2	1	2	2	2	1	2	2	2	1	1	1	1	1	1	1	0	0	0	4	2	3	3	4	4	2	4
29230	1	2	2	333,33	2	3	2	2	2	2	3	4	3	3	3	3	3	4	2	4	3	3	2	2	3	3	4	2	3	3	1	0	1	1	1	1	1	1	1	0	0	4	3	3	4	3	3	3	2
29249	1	5	0	466,67	5	4	3	2	3	2	4	4	3	4	2	3	5	4	3	5	5	3	3	2	2	3	2	1	3	2	1	1	1	1	1	1	1	0	1	1	1	5	3	3	1	2	1	3	1
29250	2	2	0	333,33	3	3	3	1	2	2	2	3	2	2	1	1	1	2	1	3	3	1	2	1	2	2	3	2	3	3	2	2	1	1	1	1	0	1	1	1	0	1	5	5	5	5	1	5	3
29298	2	2	0	800	4	3	3	3	3	2	1	3	4	4	1	2	1	3	1	3	3	3	2	1	2	3	2	2	3	3	3	2	0	1	1	1	1	1	1	1	1	2	4	5	5	3	3	3	3
29383	2	2	1	666,67	3	3	3	3	4	3	1	4	3	4	3	2	1	2	1	4	3	5	3	1	2	2	2	1	2	2	2	2	1	1	1	1	1	1	1	1	0	4	2	5	5	5	5	4	4
29401	2	2	1	555,56	1	1	1	1	2	1	1	2	4	4	4	3	2	5	1	4	5	5	3	3	3	1	3	4	2	4	4	3	1	1	1	1	1	0	0	0	0	4	1	2	2	4	3	1	1
29427	2	4	0	800	4	4	4	3	4	3	5	6	3	3	2	2	2	2	2	3	3	2	2	2	3	2	4	2	3	2	1	2	1	1	1	1	1	0	0	0	0	2	3	2	1	3	4	2	2
29465	1	4	1	464,29	4	2	2	2	2	1	3	4	2	3	3	3	1	2	4	4	4	4	2	2	2	2	2	4	3	3	2	3	1	1	0	1	0	0	0	0	0	3	3	3	4	4	2	4	3
29514	2	3	1	521,74	3	4	3	2	2	3	3	5	2	3	3	3	3	4	3	2	2	2	2	3	3	2	3	2	3	3	1	1	1	1	1	1	0	0	0	0	0	3	3	3	5	5	3	3	3
29527	2	2	0	600	4	3	2	3	3	3	2	1	2	3	1	2	3	4	2	4	3	2	1	0	1	3	2	0	3	2	0	0	1	1	0	0	1	0	0	0	0	3	5	5	5	5	5	5	5
29532	1	1	1	130,43	10	4	4	4	4	4	4	5	3	3	3	4	1	3	3	4	5	5	2	4	4	1	4	4	1	1	4	4	0	1	1	1	1	1	1	0	0	5	1	5	5	3	5	1	5
29537	1	4	0	800	6	3	3	4	4	3	3	5	2	2	2	2	2	2	2	2	2	2	2	2	1	2	2	2	2	2	1	1	1	1	1	0	1	0	0	0	0	2	4	3	3	3	4	3	3
29576	2	5	1	242,42	5	4	2	2	2	2	1	5	2	3	3	3	1	3	1	4	3	4	1	1	3	2	3	2	2	3	2	2	1	0	0	0	0	0	0	0	0	2	2	4	4	2	3	4	3
29615	1	3	0	450	3	3	3	2	3	3	3	5	3	3	3	1	2	3	2	2	3	3	1	1	1	4	4	1	4	4	2	1	1	1	1	0	1	1	0	1	0	2	3	4	4	3	3	3	2
29703	2	3	1	434,78	5	4	4	3	4	4	4	5	3	3	3	4	3	3	3	4	4	4	2	2	3	3	3	2	3	3	2	2	1	1	1	1	1	1	0	0	1	1	4	3	3	3	3	2	3
29737	2	2	2	1190,48	5	4	4	4	4	4	4	5	2	2	2	3	2	2	3	2	2	3	2	2	2	4	4	2	3	3	1	1	1	1	1	1	1	0	0	0	0	4	3	5	5	5	5	3	4
29746	2	3	1	347,83	5	3	3	3	3	3	4	5	3	2	1	1	1	1	1	3	2	1	3	3	2	3	5	3	3	4	2	2	1	1	1	1	1	0	0	0	0	3	4	3	5	4	5	3	3
29761	2	4	0	400	5	4	4	3	4	3	4	5	3	3	2	3	3	4	4	4	4	3	3	2	3	3	4	2	2	3	3	3	1	0	1	1	1	1	1	1	0	4	4	3	3	2	3	1	4
29765	2	3	1	304,35	3	3	2	1	2	1	1	3	3	3	2	4	2	2	2	3	3	2	3	2	2	3	3	2	3	3	3	2	1	1	1	1	1	1	0	0	0	3	2	3	5	5	4	3	2
29800	1	3	1	869,57	1	4	1	4	2	1	2	3	4	1	5	2	1	2	4	4	4	1	1	2	3	4	3	2	2	3	1	3	1	1	1	1	1	1	0	0	1	2	2	1	1	2	2	3	2
29975	2	3	1	869,57	1	3	1	1	1	1	1	1	3	4	2	3	3	4	4	4	5	5	3	0	3	3	2	2	4	3	3	1	1	1	1	1	1	1	1	1	1	3	4	4	2	4	3	4	4
30030	2	2	1	333,33	3	3	4	1	3	4	3	5	3	4	2	3	1	3	1	3	3	2	2	0	2	5	4	1	4	2	3	0	0	1	1	1	1	0	0	0	0	2	3	3	5	5	5	3	1
30070	2	2	0	300	4	3	3	2	3	3	3	4	2	3	2	2	1	2	2	3	3	2	2	2	2	3	3	2	3	3	2	2	1	1	1	1	1	1	1	1	1	3	4	4	3	4	2	4	2
30074	2	2	2	71,43	3	3	3	3	4	4	4	5	4	5	2	4	1	3	3	4	5	5	3	3	3	1	1	4	1	1	4	4	1	1	1	1	1	1	0	1	1	3	3	2	3	3	3	3	3
30082	2	4	2	483,87	5	3	2	1	3	2	2	4	3	3	2	2	1	2	1	2	2	2	1	1	1	2	3	2	2	2	1	1	1	1	1	1	1	1	1	1	0	3	3	4	5	5	4	4	4
30105	1	2	3	1083,33	7	4	4	4	4	4	4	8	3	3	3	3	1	4	2	3	4	4	2	1	3	2	3	1	3	3	3	1	1	1	1	1	1	1	1	1	1	3	1	2	3	4	5	1	4
30136	1	3	0	650	4	3	3	2	4	3	3	5	3	3	3	3	3	3	2	4	4	4	2	3	3	3	4	3	2	3	3	1	1	1	1	1	0	1	0	0	1	3	2	2	3	3	3	3	2
30202	2	2	4	518,52	6	4	4	3	4	4	4	5	4	3	2	2	2	3	1	2	2	2	2	1	2	3	3	2	3	2	3	2	1	1	1	1	1	0	0	0	0	3	2	3	4	4	5	2	3
30212	2	3	2	288,46	4	2	2	1	3	2	1	4	2	2	1	2	1	2	2	2	2	3	2	1	3	2	2	2	4	3	2	2	1	1	1	1	1	1	1	1	1	2	4	4	5	5	5	3	5
30216	2	2	1	666,67	5	4	4	2	4	3	3	6	3	2	3	2	3	4	3	2	2	2	2	3	3	3	3	3	3	4	1	2	1	1	1	1	1	0	0	0	0	3	4	2	2	4	3	4	4
30259	2	3	0	1100	4	4	3	3	5	5	5	5	3	4	2	2	2	3	1	2	3	1	2	1	2	2	2	1	2	2	2	0	1	1	1	1	1	1	1	1	1	3	4	4	3	4	3	2	2
30365	2	1	1	186,96	6	2	2	2	3	1	2	4	5	5	5	5	3	4	2	4	5	5	2	3	3	3	4	3	3	3	2	3	1	1	1	1	1	0	0	0	0	2	2	3	3	2	4	3	3
30376	2	2	3	187,5	4	3	3	2	3	2	2	5	4	4	2	2	1	4	2	3	3	3	1	3	3	3	3	2	3	2	2	3	1	1	1	1	1	1	1	1	0	3	1	3	3	1	3	1	1
30382	2	2	1	555,56	3	3	3	3	4	3	3	5	4	4	3	3	2	4	2	4	4	5	4	2	3	3	3	2	3	3	2	2	1	1	1	1	0	0	0	0	0	4	2	5	5	2	3	1	4
30388	2	2	1	666,67	5	3	2	2	4	3	3	4	3	2	5	3	1	1	2	2	3	4	2	2	2	2	2	2	1	2	2	2	1	1	1	1	0	0	0	0	0	3	1	5	5	5	5	1	3
30409	1	3	1	1000	8	4	4	4	5	5	5	6	3	3	1	2	1	2	2	3	2	1	2	3	1	1	2	1	3	2	1	1	1	1	1	1	1	0	1	1	1	4	3	5	5	4	4	3	4
30464	2	2	2	714,29	6	4	3	3	4	4	4	5	4	4	3	4	3	3	2	4	4	4	3	2	3	2	2	2	3	2	2	2	1	1	1	1	1	1	1	1	1	3	2	5	4	4	3	4	3
30465	2	4	2	245,16	6	1	1	1	1	1	1	2	3	3	1	2	2	4	1	3	4	4	3	3	3	3	4	4	3	4	2	4	1	1	1	1	1	0	0	0	0	4	4	4	4	4	4	3	2
30492	1	1	0	170	4	3	3	3	3	3	3	5	3	3	2	3	3	4	3	4	4	3	3	2	3	2	3	2	2	3	3	2	1	1	1	0	0	0	0	0	0	3	1	3	3	3	3	1	3
30493	2	2	0	800	5	3	3	4	4	3	3	5	3	4	3	3	3	4	4	3	3	4	2	2	2	2	3	3	4	3	3	2	1	1	1	1	1	0	0	0	0	3	2	3	3	3	3	2	1
30494	1	2	0	500	3	3	2	1	2	1	2	3	3	4	4	2	3	5	1	2	2	4	2	2	4	4	3	1	5	3	2	2	1	0	0	0	0	0	1	1	0	4	4	3	4	3	5	1	1
30510	2	2	0	666,67	5	3	3	2	4	4	3	5	4	4	1	1	3	2	2	5	5	4	2	2	4	3	2	3	2	3	4	3	0	1	1	1	0	1	0	0	0	3	1	3	5	1	5	3	3
30566	2	2	0	333,33	4	3	3	3	3	2	3	4	3	4	3	4	2	4	2	4	4	4	3	3	3	3	2	2	3	3	3	2	1	1	1	1	1	0	0	0	0	3	4	4	3	4	5	3	5
30568	2	2	3	541,67	3	4	3	1	1	1	2	3	5	4	3	3	2	4	2	2	3	1	2	1	2	2	2	2	3	2	2	1	1	1	1	1	1	0	0	0	0	1	3	4	5	5	4	2	4
30651	2	2	2	404,76	5	3	2	1	2	2	1	5	1	3	2	3	1	4	1	4	4	3	1	2	3	2	2	1	3	3	3	1	1	1	1	1	0	1	1	1	1	3	3	4	3	5	4	2	3
30729	2	2	2	61,9	5	3	2	2	3	2	1	4	3	2	2	3	1	3	1	4	4	3	4	2	3	3	3	0	3	2	2	3	1	1	0	1	1	1	0	1	1	3	3	5	4	4	1	4	3
30773	2	2	0	666,67	4	3	3	3	2	2	1	4	4	4	3	4	2	4	2	4	4	4	3	2	3	3	3	2	3	2	3	2	1	1	1	1	1	1	1	1	1	3	1	3	3	3	3	3	2
30802	1	1	0	100	5	3	3	4	4	3	3	5	1	1	1	1	1	2	1	1	1	1	0	0	0	1	1	0	1	1	0	0	1	1	1	1	1	1	1	1	0	1	3	5	5	5	4	4	4
30813	2	2	2	238,1	2	2	2	2	2	2	2	4	3	4	2	3	1	2	2	3	3	3	3	2	2	3	3	3	3	2	1	1	0	1	1	1	1	0	0	0	0	2	3	4	4	4	2	4	2
30986	1	2	0	280	7	2	2	1	2	1	1	2	3	2	2	4	3	3	2	3	4	3	2	1	2	3	2	2	4	4	2	2	1	1	1	1	0	0	0	0	0	3	3	3	4	4	4	2	3
31055	1	2	0	400	2	2	2	1	2	1	1	1	2	2	2	3	1	2	2	3	3	3	1	2	2	3	3	3	2	3	1	1	1	1	1	1	1	0	0	0	0	5	3	2	3	2	5	1	3
31127	2	2	0	1200	6	4	4	4	4	4	4	6	2	2	1	2	1	2	1	2	2	2	1	3	1	1	1	1	1	1	1	0	1	1	1	1	1	0	0	0	0	3	3	4	4	5	5	4	4
31131	2	2	0	546,67	3	2	2	1	2	1	1	2	2	1	2	2	1	2	1	2	3	3	1	1	2	3	3	2	3	3	1	1	1	0	1	1	1	1	1	0	0	1	4	4	5	1	3	3	3
31135	2	2	1	555,56	5	3	2	1	2	2	1	2	2	3	1	2	1	4	2	4	3	4	2	1	3	3	3	2	4	2	2	0	1	1	1	1	1	0	0	0	0	2	1	3	3	5	3	1	2
31178	2	2	1	611,11	4	3	3	1	3	1	2	2	4	2	4	3	2	3	3	3	3	4	1	2	2	4	4	3	2	2	1	2	1	0	1	1	1	0	0	0	0	4	2	3	4	3	3	2	2
31179	2	2	1	277,78	5	3	3	1	2	1	1	4	4	4	3	4	4	4	4	4	4	4	3	3	3	2	4	3	2	3	3	3	1	0	1	1	1	1	1	1	1	1	1	3	2	2	3	3	3
31226	2	3	0	600	4	3	3	3	4	4	4	5	4	4	2	3	1	2	3	2	3	4	2	1	4	4	5	2	2	4	4	2	1	1	1	0	1	1	0	0	0	3	2	2	5	3	2	3	4
31249	2	2	2	476,19	4	3	3	2	4	3	2	5	1	4	1	2	3	4	1	2	2	2	1	2	2	2	2	2	3	3	3	0	1	1	1	1	0	0	0	0	0	3	3	3	4	2	4	2	3
31262	2	2	2	428,57	5	4	4	3	3	3	4	5	2	3	2	2	2	3	2	3	3	3	2	1	1	2	3	1	2	2	2	1	1	1	1	1	1	1	0	0	1	3	2	3	4	3	3	4	3
31278	1	3	0	550	6	3	3	3	3	3	2	5	3	3	3	2	1	2	2	3	3	2	1	2	1	3	4	2	2	3	2	1	1	0	1	1	0	0	0	0	0	3	4	4	3	4	5	4	3
31301	2	1	0	90	2	4	4	1	3	2	1	3	4	2	5	3	1	3	2	4	3	4	4	4	4	2	2	2	3	3	2	3	1	1	1	1	1	0	1	1	1	3	1	4	5	5	2	1	2
31328	1	5	3	641,03	6	4	3	3	3	3	3	6	3	3	2	2	2	3	2	2	2	2	2	2	2	3	3	2	3	2	3	2	1	1	1	1	1	1	1	0	0	3	3	4	4	3	1	2	4
31330	2	3	2	769,23	4	5	4	4	5	3	3	8	2	3	1	2	1	3	1	4	2	2	2	3	3	3	3	2	2	3	3	2	1	1	1	1	0	0	0	0	0	3	3	4	4	4	2	2	3
31353	1	4	2	645,16	4	3	3	3	3	2	3	5	4	4	3	3	3	4	3	4	4	3	3	3	3	2	2	3	3	3	2	2	1	1	1	1	0	0	0	0	0	4	3	3	3	3	4	2	2
31360	2	1	0	100	1	1	1	1	1	1	1	1	1	2	1	2	2	4	4	4	4	3	3	3	3	3	3	2	3	2	2	1	0	1	1	1	1	0	0	0	0	1	3	3	5	3	5	3	3
31444	2	2	1	722,22	6	3	3	2	3	2	1	5	2	3	2	3	4	4	1	3	2	1	1	3	2	2	4	3	2	2	2	2	0	1	1	1	0	0	0	0	0	3	3	2	3	5	3	1	1
31447	2	2	1	777,78	6	4	3	1	4	3	1	5	2	2	1	2	1	2	1	1	2	2	1	0	1	2	2	1	2	2	1	1	1	1	1	1	1	1	0	0	0	5	4	4	5	4	4	4	4
31458	2	2	2	619,05	4	3	3	3	3	3	2	4	3	1	1	2	2	1	1	1	2	2	1	1	1	1	1	1	2	1	1	0	1	1	1	1	1	1	1	1	0	4	2	5	5	5	4	4	4
31461	2	2	1	388,89	4	3	2	2	3	1	2	5	4	4	3	4	1	4	4	4	4	4	2	3	3	3	4	3	2	3	3	3	1	1	1	1	1	1	1	1	1	3	3	4	4	5	4	3	3
31475	1	4	0	380	2	3	2	2	3	1	2	6	1	2	3	1	3	3	1	2	2	2	1	1	1	5	3	1	2	2	0	0	1	1	1	1	1	1	0	0	0	1	3	3	4	5	5	2	1
31483	2	3	2	576,92	6	4	4	3	3	3	3	7	3	3	1	1	1	2	1	3	3	1	2	1	2	2	2	2	2	2	1	1	1	1	1	1	0	1	1	1	0	2	4	3	3	4	5	3	4
31495	2	2	0	786,67	3	3	4	4	4	3	4	5	3	4	2	4	2	4	1	3	1	1	3	0	1	3	3	1	5	2	4	0	1	1	1	1	1	1	0	0	0	3	2	1	2	1	2	1	1
31505	1	1	0	325	2	3	4	3	4	4	4	4	2	3	4	3	2	2	3	2	3	2	1	0	1	3	3	1	3	3	1	2	1	1	1	1	0	0	0	0	0	3	3	2	3	4	3	2	3
31575	2	2	2	761,9	6	3	3	2	4	4	3	5	5	4	5	5	3	5	5	5	5	5	4	4	4	3	3	4	3	4	2	4	1	1	1	1	0	0	0	0	0	3	3	2	4	5	2	3	2
31576	1	4	0	600	5	4	3	3	3	3	4	5	2	2	1	1	1	1	1	2	2	1	1	0	1	2	2	2	2	2	1	0	1	1	1	1	1	0	0	0	0	3	3	5	4	5	1	3	3
31588	2	2	2	176,19	4	3	3	1	3	3	2	5	3	4	1	2	1	4	2	4	4	5	3	3	3	2	4	2	2	2	3	4	0	0	0	1	0	1	1	1	0	3	3	3	3	1	3	3	3
31598	1	3	0	550	3	3	4	3	5	4	4	5	4	3	4	4	3	3	2	4	4	4	2	3	3	3	3	2	2	3	2	1	0	1	1	1	1	0	0	0	0	4	2	2	2	3	3	2	3
31623	2	2	3	500	5	3	2	2	3	2	2	5	4	4	3	3	3	4	2	4	4	4	3	3	3	3	4	4	2	3	4	3	1	1	1	0	0	0	0	0	0	3	1	3	3	3	3	1	1
31634	2	3	0	1800	7	4	4	4	4	4	5	5	3	3	2	2	1	2	2	2	2	2	1	1	2	4	2	1	2	2	1	2	1	1	1	1	1	1	0	0	0	3	2	4	1	3	3	3	3
31650	2	2	1	1527,78	7	4	2	2	2	2	3	5	1	1	1	2	2	3	2	2	2	2	1	1	1	2	2	2	2	2	1	0	1	1	1	1	1	0	1	1	0	4	3	4	3	3	5	2	3
31673	2	2	1	444,44	3	3	3	2	4	3	3	5	3	4	2	2	2	3	3	4	4	4	3	3	3	2	4	2	3	3	3	2	1	1	1	1	1	0	0	0	0	2	1	3	3	3	1	3	1
31675	1	3	0	400	3	3	3	3	3	3	3	4	3	3	3	4	1	3	3	3	4	4	3	3	3	3	3	2	3	3	3	2	1	1	1	1	1	1	0	0	0	3	3	2	3	3	5	2	3
31719	1	28	0	620,69	7	4	4	4	4	4	4	7	2	3	2	2	3	2	2	3	3	3	2	1	1	5	4	0	1	1	1	0	1	1	1	1	0	0	0	0	0	4	3	3	1	3	3	3	3
31720	2	2	2	428,57	5	3	3	2	3	2	3	5	2	3	1	2	2	3	1	3	2	2	1	1	2	3	2	1	4	3	1	0	1	1	1	0	1	1	1	0	0	3	3	2	3	4	5	3	4
31730	2	3	1	695,65	3	4	3	2	4	3	4	4	3	4	2	4	3	5	2	5	5	5	1	2	4	3	2	4	3	2	4	1	0	0	1	1	1	0	0	0	0	3	4	2	3	3	4	3	4
31734	2	2	2	380,95	6	4	3	2	3	2	2	5	4	4	2	2	2	4	2	4	4	2	3	1	3	2	3	2	2	2	1	0	1	1	1	1	0	0	0	0	1	4	2	3	4	4	4	2	2
31745	2	2	3	333,33	5	3	3	2	2	2	2	4	3	4	2	3	4	4	3	4	4	4	3	3	3	2	3	3	3	3	2	2	1	1	1	1	1	0	1	1	0	3	1	3	3	3	5	1	3
31747	2	2	1	111,11	3	3	3	2	2	2	3	5	2	5	5	2	2	5	3	5	3	3	2	3	3	3	2	2	2	2	2	1	1	1	1	1	0	1	0	0	0	3	2	4	4	3	3	2	2
31749	2	4	2	290,32	5	3	3	3	3	2	2	5	2	2	1	2	1	2	2	3	3	2	2	1	2	2	2	2	3	2	3	2	1	1	0	1	0	0	0	0	0	2	1	5	4	4	5	4	2
31771	2	3	2	192,31	5	3	3	2	2	2	2	5	2	3	1	1	1	3	1	3	1	1	1	1	2	4	2	1	2	2	0	1	0	0	1	1	1	1	1	1	0	3	3	3	3	5	5	5	4
31773	2	2	1	666,67	5	4	3	2	3	3	2	6	4	5	3	2	2	5	2	5	3	3	2	3	3	2	3	2	3	3	3	0	1	1	1	1	1	1	1	0	0	3	2	2	2	2	3	1	2
31793	2	3	1	478,26	4	3	3	2	1	1	2	5	3	4	3	3	1	4	3	4	3	4	2	3	3	3	3	4	4	3	3	2	0	1	1	1	1	0	0	0	0	2	3	2	4	4	2	2	1
31818	1	2	2	714,29	5	4	4	3	4	4	4	5	1	1	1	1	1	1	2	1	1	1	1	1	1	4	2	2	5	2	0	0	0	1	0	1	0	0	1	0	0	1	5	5	5	5	1	5	1
31830	2	2	1	555,56	3	4	2	2	3	2	2	5	3	4	1	2	1	1	2	3	4	5	3	2	4	3	4	3	1	3	4	4	1	1	1	1	1	1	0	0	0	5	5	5	5	5	5	5	1
31862	2	3	0	450	3	3	3	1	2	1	2	5	3	2	1	2	1	1	1	2	2	2	1	0	1	4	3	0	1	2	2	1	1	1	1	1	1	0	0	0	0	3	4	4	4	3	4	4	3
31872	2	2	1	833,33	8	4	3	3	5	4	2	7	2	3	1	2	1	3	2	3	2	2	1	1	2	2	2	1	2	2	2	1	1	1	1	1	1	0	0	0	0	3	2	2	4	3	2	1	2
31887	1	2	0	733,33	7	3	3	4	4	2	3	6	3	4	2	3	2	3	1	4	3	4	2	3	3	2	3	1	2	2	4	3	1	1	1	1	1	0	0	0	0	3	1	2	4	5	5	3	2
31889	1	2	1	944,44	6	3	3	2	3	3	3	5	2	2	1	1	1	2	1	2	2	2	1	2	2	2	3	2	2	2	2	1	1	1	1	1	1	1	1	1	1	2	3	3	3	3	4	4	4
31932	1	2	2	357,14	3	3	2	2	3	1	2	4	3	4	1	3	3	3	4	4	2	2	3	1	2	1	3	2	3	3	4	3	1	1	1	1	1	0	0	0	0	3	2	3	5	4	5	1	3
31934	1	2	0	733,33	7	3	3	3	3	3	3	5	3	4	2	2	1	2	3	4	3	3	3	1	3	3	3	2	2	2	2	2	1	1	1	1	1	1	1	1	1	3	3	3	3	3	3	3	3
31951	1	3	0	600	5	3	3	3	4	3	4	5	2	5	2	2	3	3	2	4	4	2	2	2	2	2	2	1	3	2	2	1	1	1	1	1	1	1	0	0	0	3	3	5	3	5	5	5	5
31974	2	3	1	869,57	5	4	3	3	4	3	3	5	5	2	1	4	1	3	2	3	3	3	1	1	2	2	2	2	2	2	1	1	1	1	1	1	0	0	0	0	0	2	2	3	5	4	4	2	1
31980	1	2	0	1800	7	4	4	4	4	4	4	6	2	2	1	1	1	1	1	1	2	2	1	1	2	1	1	1	1	1	1	0	1	1	1	1	1	0	1	1	0	2	4	3	3	4	5	4	4
31983	1	1	0	500	6	4	4	3	4	4	3	6	2	1	1	1	1	2	2	1	2	2	1	1	1	2	2	1	1	1	1	0	1	1	1	1	1	0	0	0	0	3	4	3	4	4	4	3	3
31995	1	2	1	2055,56	7	4	4	4	5	4	5	7	2	3	2	2	2	4	2	3	3	3	1	1	1	4	2	2	2	2	1	1	1	1	1	1	1	1	1	0	1	5	2	2	3	3	4	2	3
32000	1	1	0	31	3	2	2	2	2	2	2	1	3	3	3	3	3	3	3	3	3	3	2	3	2	3	3	2	3	3	2	2	1	1	1	1	0	0	0	0	0	3	3	2	4	4	3	3	3
32007	2	2	1	555,56	5	2	2	2	1	1	1	2	3	4	2	2	1	2	2	3	3	4	2	3	3	1	1	4	3	4	3	4	1	1	0	1	0	1	0	0	0	3	4	3	5	5	5	3	3
32034	1	1	0	175,5	3	3	3	2	3	2	2	3	2	1	4	2	1	1	1	1	2	1	1	0	0	3	1	0	1	1	0	0	1	1	1	1	1	1	1	0	1	3	2	1	4	3	2	1	1
32035	2	2	2	619,05	5	4	3	3	4	3	4	5	3	2	1	3	1	4	4	3	2	3	3	2	3	2	2	2	3	3	3	2	1	1	1	0	1	0	0	0	0	3	3	4	5	4	4	3	3
32040	1	4	1	714,29	4	4	4	3	4	4	4	6	2	2	1	1	1	2	1	3	1	2	1	1	1	2	3	1	2	2	2	1	1	1	1	1	0	0	0	0	0	2	3	3	3	3	3	4	3
32043	2	2	2	333,33	4	3	3	1	3	2	2	4	4	4	3	3	1	4	2	4	4	4	3	3	3	2	3	3	3	3	2	3	1	1	1	1	1	1	1	1	1	4	1	4	4	5	5	3	4
32073	2	2	2	619,05	4	3	3	3	4	2	2	5	3	3	3	2	2	2	2	3	2	3	2	2	2	2	2	2	2	2	2	1	1	1	1	1	1	0	0	0	0	1	5	5	5	5	5	3	3
32089	2	3	1	260,87	7	4	3	2	2	1	1	4	3	4	3	3	3	2	3	4	4	4	2	2	3	3	4	2	4	3	3	3	1	1	1	1	1	1	0	0	0	3	2	5	4	3	2	3	3
32108	1	2	1	1222,22	9	4	4	4	5	5	5	7	2	1	1	1	1	2	1	3	2	1	1	0	0	3	2	1	2	1	1	0	1	1	1	1	1	1	0	0	0	4	2	5	4	3	4	4	4
32144	1	3	1	608,7	4	4	3	2	3	3	4	4	3	4	3	4	3	2	2	3	3	2	2	3	1	2	3	1	2	3	3	2	1	1	1	1	1	1	0	1	0	2	2	2	3	3	2	2	2
32153	2	2	1	555,56	5	3	2	2	2	2	2	5	3	4	2	3	2	4	3	3	3	4	2	3	3	3	3	2	3	3	3	2	1	1	1	1	0	0	0	0	0	2	2	2	2	4	3	2	1
32154	2	2	1	611,11	4	3	2	2	3	3	3	5	4	4	3	2	1	2	4	3	2	3	2	1	2	3	2	2	4	3	3	2	1	1	1	1	1	1	1	1	0	3	3	1	2	4	5	1	2
32161	2	2	0	666,67	4	3	3	2	3	3	3	5	3	4	2	3	3	4	3	4	3	3	2	2	3	3	3	1	3	3	3	2	1	1	1	0	1	1	0	0	0	4	1	1	4	3	2	3	3
32180	1	2	1	444,44	7	3	3	3	4	2	3	5	3	3	3	2	1	1	2	2	2	2	0	2	2	3	2	2	3	4	1	0	1	1	1	1	1	1	0	0	0	1	3	5	3	4	4	2	4
32196	2	2	1	944,44	4	3	4	2	4	3	3	5	2	3	2	4	1	3	2	4	2	4	2	1	3	3	4	2	3	3	2	1	1	1	1	0	1	0	0	0	0	2	2	4	4	3	4	3	3
32199	2	2	1	500	7	3	2	1	4	3	2	4	3	3	3	3	2	2	2	3	3	3	1	1	3	3	4	2	3	3	2	1	1	1	1	1	1	0	0	1	1	3	2	3	4	5	4	2	3
32219	2	4	1	821,43	3	4	3	2	2	1	2	3	4	5	3	2	1	4	2	5	2	5	3	3	4	3	3	4	3	3	2	2	1	1	1	1	1	0	0	0	0	2	2	1	5	4	5	3	1
32237	2	2	4	148,15	2	2	3	3	2	2	1	5	2	4	2	1	5	4	2	3	3	2	2	2	3	4	2	2	3	3	2	2	1	0	1	1	0	0	0	0	0	2	3	4	3	3	5	5	4
32247	2	3	0	600	4	4	4	3	4	4	4	5	3	3	2	3	2	2	3	2	3	3	2	2	2	2	2	3	2	2	2	2	1	1	1	1	1	1	1	1	1	2	4	4	3	3	3	3	3
32267	2	2	1	166,67	2	3	4	2	2	1	3	2	1	1	2	1	2	3	1	3	1	1	1	1	2	5	2	1	2	1	1	0	1	1	1	1	1	1	1	1	1	4	4	4	4	5	4	5	5
32275	2	2	2	285,71	4	3	3	1	2	1	1	5	3	4	2	4	1	2	1	2	4	2	3	0	3	1	4	1	3	2	2	1	1	1	1	1	0	0	0	1	0	3	3	5	3	5	5	5	3
32282	2	2	3	166,67	3	2	2	2	3	2	2	4	2	3	3	1	2	2	1	3	3	3	2	2	3	3	4	2	3	3	2	3	1	1	1	1	0	1	0	0	0	3	3	4	4	4	3	4	3
32334	2	8	3	185,19	3	3	1	2	2	2	2	5	5	5	4	3	3	5	5	3	4	4	3	3	4	5	5	3	1	2	2	2	1	1	1	1	1	0	0	0	0	3	2	3	4	2	2	1	2
32355	2	4	0	720	4	3	4	3	4	4	3	5	3	3	1	4	1	2	1	3	3	5	2	2	3	2	2	2	2	2	1	2	1	1	1	1	1	0	0	0	0	4	4	5	5	4	4	4	5
32385	2	5	1	363,64	6	4	2	1	1	1	1	3	3	2	1	3	2	3	3	3	3	4	4	2	2	2	2	1	2	1	1	1	1	1	0	1	1	0	0	0	0	3	2	3	4	5	4	3	2
32390	2	3	0	750	3	3	3	2	3	3	3	4	3	2	2	3	1	3	2	2	2	2	2	1	2	3	4	2	2	2	2	1	1	1	1	1	1	1	1	1	1	3	2	3	5	5	3	1	2
32393	1	2	0	646,67	4	3	3	2	2	2	2	5	3	3	2	2	2	2	2	3	3	2	2	2	2	2	3	1	2	2	2	1	1	1	1	1	0	0	0	1	0	3	5	5	5	5	5	3	3
32404	2	4	0	680	7	4	4	2	5	4	5	5	3	1	1	1	1	1	2	2	2	1	0	1	1	4	1	1	2	2	0	0	0	1	1	1	1	1	1	0	1	5	5	5	5	3	3	4	5
32411	2	2	0	433,33	4	3	3	2	3	2	1	5	4	3	2	2	1	2	2	2	2	2	1	1	3	2	3	3	2	2	3	3	1	0	0	1	0	0	0	0	0	3	5	5	3	5	1	5	5
32423	2	2	3	833,33	4	4	3	2	3	3	4	5	2	3	2	2	2	3	2	3	2	2	2	3	3	3	4	3	3	3	2	2	1	1	1	1	1	0	0	0	0	3	2	4	4	4	4	2	1
32444	2	2	3	541,67	6	3	2	2	3	2	3	5	3	4	2	1	2	4	2	3	2	2	2	2	2	3	3	3	3	3	2	0	1	1	1	1	1	1	1	1	1	3	2	4	3	4	3	3	4
32464	2	3	1	652,17	4	3	3	1	4	2	4	5	3	3	2	2	2	3	1	3	3	2	2	1	2	4	2	1	2	2	1	1	1	1	1	1	1	1	1	1	0	3	4	2	5	5	4	4	4
32480	1	5	0	733,33	4	4	4	4	4	3	3	5	3	4	2	3	3	3	4	3	3	4	3	2	2	3	2	3	3	3	2	2	1	1	1	1	1	1	0	1	0	2	3	3	2	4	5	2	2
32490	2	2	1	555,56	3	1	1	1	1	1	1	4	3	4	3	3	2	3	3	4	4	4	1	3	3	3	4	3	3	3	2	3	1	0	0	0	0	1	0	0	0	2	1	3	3	3	2	3	2
32494	2	3	1	391,3	3	4	4	2	3	3	2	6	2	2	2	2	2	2	2	2	2	2	1	3	2	3	3	2	3	3	2	2	1	1	1	1	1	0	0	0	0	2	5	3	3	4	2	1	3
32499	2	3	3	413,79	6	3	3	3	3	3	3	5	3	3	2	3	2	3	3	3	3	3	1	2	2	3	2	2	3	2	2	1	1	0	1	1	1	1	1	0	0	4	2	4	5	4	4	3	4
32501	2	2	0	666,67	4	3	3	2	3	3	4	5	3	3	3	3	1	1	2	3	1	3	1	1	2	2	2	1	3	2	2	1	1	1	1	1	1	1	0	1	0	3	4	5	4	3	3	4	2
32527	2	1	1	130,43	5	2	2	3	3	3	1	1	5	4	1	5	1	1	1	3	5	5	4	4	4	1	5	4	5	1	2	0	1	1	1	1	1	0	1	1	0	5	5	5	5	5	5	1	1
32554	2	3	0	1000	4	4	4	3	5	4	4	4	3	3	2	2	2	4	3	4	4	3	2	3	3	2	2	2	2	1	3	1	1	1	1	1	0	0	0	0	0	2	4	5	3	4	4	2	5
32558	1	2	3	416,67	5	3	2	1	3	1	2	2	3	3	2	2	2	3	3	3	3	3	2	2	2	3	3	2	3	3	2	2	1	1	1	0	1	0	0	0	0	3	4	4	3	4	2	4	3
32562	2	6	0	428,57	7	3	4	2	4	3	4	7	3	3	1	1	2	3	2	4	4	4	3	1	3	3	3	3	2	3	1	2	1	1	1	1	0	0	0	0	0	2	3	3	4	3	3	2	3
32564	2	2	2	357,14	3	2	1	1	1	1	1	2	4	4	4	4	3	4	4	5	5	5	3	3	3	3	3	3	4	3	3	4	1	1	1	1	1	1	1	0	1	2	3	3	3	4	4	3	2
32610	2	2	2	333,33	3	2	2	1	3	2	1	2	4	5	2	2	1	4	2	5	4	4	3	2	3	3	3	2	3	3	3	3	0	1	1	1	1	1	1	1	0	3	2	5	4	4	4	3	2
32638	1	4	2	274,19	4	4	3	2	4	5	4	5	2	2	2	2	1	3	2	3	2	2	3	3	3	4	3	2	2	2	3	2	1	1	1	1	0	0	0	0	0	4	2	2	5	4	2	1	2
32641	2	2	1	722,22	6	3	3	3	3	2	1	5	3	3	3	3	2	2	3	3	3	3	2	2	2	3	3	2	3	3	2	2	1	1	1	1	0	0	0	0	0	3	3	4	5	3	3	4	2
32654	2	2	2	571,43	4	2	2	1	2	1	2	3	4	4	2	4	3	4	2	5	5	5	3	3	4	3	4	4	3	3	3	4	1	1	1	1	1	0	0	0	0	5	2	2	5	5	5	5	1
32661	1	5	1	242,42	3	3	2	2	3	2	2	4	3	3	3	2	3	3	3	2	2	3	2	2	3	3	2	2	3	2	2	3	1	1	1	1	1	1	1	1	1	3	3	4	4	3	3	4	3
32667	2	2	1	555,56	4	4	3	1	4	4	3	5	2	3	2	3	1	4	4	3	2	3	1	1	2	2	2	1	2	2	1	0	1	0	1	1	1	1	1	1	1	4	4	2	4	4	4	1	3
32676	2	2	1	555,56	4	3	3	2	4	3	3	5	2	3	3	3	2	3	2	3	2	4	2	2	2	2	4	2	2	2	3	2	1	1	1	1	0	0	0	0	0	4	3	4	5	4	2	3	3
32686	2	2	3	1041,67	4	4	4	3	4	4	5	5	2	3	3	3	1	3	3	2	5	3	1	3	3	3	4	3	2	4	1	2	1	1	1	1	1	1	1	1	0	3	2	2	4	4	3	4	3
32694	2	2	0	733,33	4	3	3	2	4	3	4	5	3	3	1	3	2	4	2	4	3	2	2	2	3	3	3	1	3	3	3	3	1	1	1	1	1	1	0	0	0	2	3	3	2	2	3	1	1
32736	1	2	1	415,56	7	2	2	1	4	2	2	2	3	3	1	1	3	2	1	2	3	1	1	2	0	1	3	1	1	2	0	0	1	1	1	1	1	1	1	1	1	5	1	3	2	5	4	4	3
32738	2	2	3	1166,67	9	5	4	3	4	4	3	9	3	3	2	1	1	3	1	3	2	1	1	1	2	1	1	1	2	2	1	1	1	1	1	1	1	0	1	0	0	3	5	5	5	5	5	5	5
32742	2	5	1	606,06	6	4	4	3	4	4	5	6	3	4	3	5	4	4	3	5	4	5	2	3	4	2	2	4	2	2	4	3	1	1	1	1	1	0	0	0	0	3	2	2	4	3	3	2	3
32748	2	1	1	217,39	3	3	3	2	4	2	2	5	4	3	2	3	1	3	1	4	4	4	2	1	3	2	3	3	4	3	3	3	1	1	1	1	1	1	1	1	0	4	3	2	5	5	5	4	3
32776	2	1	0	300	3	3	3	2	3	3	1	5	4	3	1	2	2	2	1	2	1	1	2	3	2	3	3	2	4	2	2	1	1	1	0	0	0	0	0	0	0	1	3	4	5	5	5	5	2
32778	2	2	1	611,11	6	3	3	1	2	3	1	5	4	4	3	2	2	4	3	4	3	3	2	3	3	3	3	3	3	3	3	3	1	1	0	1	0	0	0	0	0	3	3	3	3	3	4	1	3
32783	2	4	3	294,12	3	3	3	1	3	3	3	5	1	3	1	3	1	4	1	4	3	2	2	1	1	4	3	2	3	3	3	1	1	1	1	0	0	1	0	0	0	3	3	2	4	3	1	3	4
32798	2	1	1	260,87	4	2	2	1	1	1	1	1	4	4	3	3	2	3	3	4	4	5	3	3	3	2	3	2	2	2	3	3	0	0	0	0	0	0	0	0	0	3	3	3	3	3	3	3	3
32800	2	2	1	444,44	3	3	3	1	4	2	2	5	2	3	1	2	1	2	1	3	1	1	2	1	2	4	3	1	3	2	1	1	1	1	0	0	0	0	0	0	0	3	3	2	5	1	4	5	4
32814	2	5	0	833,33	4	4	4	3	4	4	4	6	3	2	2	4	1	2	1	2	1	1	0	0	1	1	1	0	5	1	2	1	1	1	1	1	0	0	0	0	0	1	1	3	5	2	4	2	2
32815	2	2	1	555,56	4	3	3	3	3	3	3	5	3	2	2	2	1	3	2	3	3	2	2	2	2	3	3	2	3	3	2	2	1	1	1	0	0	0	0	0	0	2	4	4	4	3	2	3	2
32879	2	4	2	354,84	4	3	3	1	2	1	3	5	4	2	3	2	1	2	1	2	1	2	0	0	2	1	2	2	5	5	1	0	1	1	1	1	1	1	1	1	1	3	3	5	5	5	5	2	4
32912	2	2	0	400	4	3	2	2	3	2	3	5	3	2	1	2	2	1	2	3	2	2	2	2	2	2	3	2	3	2	1	2	1	1	1	0	0	0	0	0	0	4	3	4	3	3	4	3	3
[truncated: 30 more columns]
